# Supplementary material for: Bioinformatics analysis of ferroptosis-related biomarkers and potential drug predictions in doxorubicin-induced cardiotoxicity
Source: Front Cardiovasc Med. 2025 Apr 24;12:1566782. doi: 10.3389/fcvm.2025.1566782 (PMC12058674; doi:10.3389/fcvm.2025.1566782)
Supplement: Supplementary file 1 [file Datasheet1.zip]

Archive with 21 entries (15 files):
- CCK8.xlsx
- KLHDC3.xlsx
- NDRG1.xlsx
- original CT values and  data analysis.xls
- R code.docx
- Table S1 (original data of Figure 4)/
- Table S1 (original data of Figure 4)/DE-FRGs intersection genes.xlsx
- Table S1 (original data of Figure 4)/FRGs.xlsx
- Table S2 (original data of Figure 5)/
- Table S2 (original data of Figure 5)/Acquisition of key genes in DE-FRGs.xlsx
- Table S3(original data of Figure 6)/
- Table S3(original data of Figure 6)/training sets.xlsx
- Table S3(original data of Figure 6)/validation sets.xlsx
- Table S4 (original data of Figure 8)/
- Table S4 (original data of Figure 8)/KLHDC3.xlsx
- Table S4 (original data of Figure 8)/mRNA-miRNA-lncRNA.xlsx
- Table S4 (original data of Figure 8)/NDRG1.xlsx
- Table S5 (original data of Figure 9)/
- Table S5 (original data of Figure 9)/Cibersort.csv
- Table S6 (original data of Figure 10)/
- Table S6 (original data of Figure 10)/Drug prediction.xlsx
