# Supplementary material for: Bioinformatics analysis of ferroptosis-related biomarkers and potential drug predictions in doxorubicin-induced cardiotoxicity
Source: Front Cardiovasc Med. 2025 Apr 24;12:1566782. doi: 10.3389/fcvm.2025.1566782 (PMC12058674; doi:10.3389/fcvm.2025.1566782)
Supplement: Supplementary file 1 [file Datasheet1.zip › CCK8.xlsx]

## Sheet: Sheet1
	24h			48h			72h
0uM	101.613	98.2949	100.092	101.589	97.9526	100.458	99.8294	98.1548	102.016
0.2uM	73.4793	69.7465	65.3226	45.3394	46.5517	46.7942	29.4929	32.098	31.7258
0.5uM	59.7926	55.1613	54.8848	29.0948	27.3976	27.4784	16.8398	16.7003	17.6306
1uM	47.0046	57.5806	41.9585	26.2662	26.7511	26.8319	14.1882	14.0487	14.2348
5uM	41.5438	48.0415	44.1705	26.1045	26.1853	26.4278	13.0718	13.3044	12.8857
10uM	34.5622	35.3917	39.8848	25.458	25.2155	25.0539	11.7693	11.7693	12.0019
20uM	23.8416	23.4375	23.4375	17.765	18.5253	15.7604	11.1645	11.3506	11.2576
