# Supplementary material for: Bioinformatics analysis of ferroptosis-related biomarkers and potential drug predictions in doxorubicin-induced cardiotoxicity
Source: Front Cardiovasc Med. 2025 Apr 24;12:1566782. doi: 10.3389/fcvm.2025.1566782 (PMC12058674; doi:10.3389/fcvm.2025.1566782)
Supplement: Supplementary file 1 [file Datasheet1.zip › NDRG1.xlsx]

## Sheet: Sheet1
CON	DOX
0.841454	3.7631
1.17728	5.51059
1.00946	5.70505
