# Supplementary material for: Bioinformatics analysis of ferroptosis-related biomarkers and potential drug predictions in doxorubicin-induced cardiotoxicity
Source: Front Cardiovasc Med. 2025 Apr 24;12:1566782. doi: 10.3389/fcvm.2025.1566782 (PMC12058674; doi:10.3389/fcvm.2025.1566782)
Supplement: Supplementary file 1 [file Datasheet1.zip › original CT values and data analysis.xls]

## Sheet: Klhdc3
		GAPDH/CT	Klhdc3/CT		GAPDH/CT	Klhdc3/CT	ΔCT	ΔΔCT	2^ΔΔCT
	1	16.6325	23.8637		16.5753	23.889	7.31367	0.110516	0.926257
		16.5055	23.8766		16.8073	23.8958	7.08852	-0.114638	1.0827
		16.5879	23.9266		16.5575	23.7648	7.20728	0.00412178	0.997147
	2	16.926	23.8641				7.20315		1.00204	0.0783379
		16.7819	23.919		GAPDH/CT	Klhdc3/CT	ΔCT	control ΔCT	ΔΔCT	2^ΔΔCT
		16.714	23.9044		17.3493	25.2609	7.91153	7.20315	0.708373	0.61201
	3	16.602	23.8256		17.2519	25.3857	8.1338	7.20315	0.930642	0.524625
		16.7486	23.8175		17.8224	25.4852	7.66284	7.20315	0.459689	0.727143
		16.3219	23.6512							0.621259	0.101575
	4	17.3997	25.2359
		17.3529	25.3459
		17.2954	25.2008
	5	Undetermined	25.3516
		17.3523	25.4152
		17.1514	25.3561
	6		25.4188
		17.9695	25.4443
		17.6753	25.5927

## Sheet: Ndrg1
		GAPDH/CT	Ndrg1/CT		GAPDH/CT	Ndrg1/CT	ΔCT	ΔΔCT	2^ΔΔCT
	1	16.6325	32.5158		16.5753	32.924	16.3487	0.249043	0.841454
		16.5055	32.9478		16.8073	32.6715	15.8642	-0.23546	1.17728
		16.5879	33.3084		16.5575	32.6436	16.0861	-0.0135824	1.00946
	2	16.926	32.5167				16.0997		1.0094	0.167914
		16.7819	32.7795		GAPDH/CT	Ndrg1/CT	ΔCT	control ΔCT	ΔΔCT	2^ΔΔCT
		16.714	32.7183		17.3493	31.5371	14.1877	16.0997	-1.91192	3.7631
	3	16.602	32.327		17.2519	30.8893	13.6374	16.0997	-2.46221	5.51059
		16.7486	32.7076		17.8224	31.4098	13.5874	16.0997	-2.51224	5.70505
		16.3219	32.8962							4.99292	1.06948
	4	17.3997	31.6562
		17.3529	31.4598
		17.2954	31.4951
	5	Undetermined	31.2486
		17.3523	30.8258
		17.1514	30.9528
	6		31.4173
		17.9695	31.3728
		17.6753	31.4393
