# Supplementary material for: Bioinformatics analysis of ferroptosis-related biomarkers and potential drug predictions in doxorubicin-induced cardiotoxicity
Source: Front Cardiovasc Med. 2025 Apr 24;12:1566782. doi: 10.3389/fcvm.2025.1566782 (PMC12058674; doi:10.3389/fcvm.2025.1566782)
Supplement: Supplementary file 1 [file Datasheet1.zip › Table S1 (original data of Figure 4)/DE-FRGs intersection genes.xlsx]

## Sheet: Sheet 1
DEGs	FRGs	DEGs AND FRGs
CXCR4	AIFM2	ANKRD1
ANKRD1	GPX4	SQLE
ZCCHC12	SLC7A11	TXNIP
RGS16	NFE2L2	BAMBI
LRRC10	TP53	ID3
CA2	ACSL4	FHL2
SRSF3	TFRC	KRT18
ASB2	NCOA4	SPHK1
SPOP	TMEM164	GCH1
SQLE	HMOX1	LDHA
ULBP2	FTH1	HERPUD1
APOBEC2	SLC39A7	MMD
VCAM1	SLC3A2	CHAC1
SLC16A6	SLC40A1	TNFRSF19
EGR2	SLC1A5	UBC
RPS10-NUDT3	TRIM7	TRIM36
GJB2	PCBP2	CTNND1
FRMD3	HSPB1	KAT5
HLA-E	GCLC	MAT2A
RNU5E-1	VDAC3	ADAM15
TXNIP	PCBP1	CHMP6
CCDC8	ALOX15	SMG9
BAMBI	KEAP1	GLS2
LBH	CBS	SMARCB1
MYOCD	IREB2	ISCA2
CRTAC1	PLXNB2	SAT1
MRPL27	AKR1C3	PARP2
CHCHD7	AKR1C1	ATF4
TNFRSF10A	CISD1	MAP1LC3B
RPL17-C18orf32	AKR1C2	NDRG1
CXCL3	POR	COPB1
PPP1R3C	TRIM26	HILPDA
RGS20	BECN1	TRIB3
TNFRSF12A	ACSL3	CBX5
KLHDC8B	FTMT	XBP1
ID3	GCH1	AQP3
FHL2	MAP1LC3B	HIF1A
CCNO	LPCAT3	ARCN1
NAV1	PRNP	SLC39A8
KRT18	SAT1	CDO1
TPBG	PHKG2	NET1
SPHK1	CP	ATF3
MCRS1	NOX4	SNRPD1
CHRM2	MAP1LC3C	TUBA1A
SCML1	SLC11A2	KLF2
FITM1	FTL	EPAS1
GCH1	STEAP3	DKK1
POPDC2	VDAC2	FOXO4
INSM2	LCN2	P4HA1
EDN1	OTUB1	TRIM54
LDHA	YAP1	ITGA6
NUDT4	PARK7	ABHD12
HERPUD1	CYBB	GPX3
KLHL9	ATG5	RBMX
PRICKLE1	ATG7	GATA3
DKKL1	ATF4	CENPF
FLRT3	MAP1LC3A	TIMP2
SDC1	HSPA5	DLX2
C2orf74	SCD	PARP8
MAGEF1	DPP4	GRN
GEMIN7	EP300	NAMPT
PHLDA2	HIF1A	CNBP
MRPL15	FBXW7	MAP1LC3A
AMIGO3	ACSL1	KLHDC3
PLN	BACH1	TYMS
GEM	SIRT3	SNAI2
MRPS18B	TF	EGLN2
CTSV	KRAS	ALDH1A3
ADAMTS7	TUG1	GFRA1
HLA-B	HMGB1	ANXA4
IRF7	WWTR1	EMC2
LMOD2	IL6	KEAP1
CGNL1	PRDX6	ACTB
ORC5	SP1	HDDC3
VPS72	YTHDF2	RCN2
INHBA	FANCD2	KPNA2
KCNA5	FABP4	PRNP
CCL2	PRKAA1	MBOAT7
ASF1B	VDAC1	AURKA
IFIT1	FDFT1	ATP6V1E1
TMEM177	TXNRD1	ID1
MVK	ACSL5	LTBP2
RCSD1	MYC	TGFB1
KCTD13	NEDD4L	VAPA
MOB3A	SOCS1	ALB
NDUFA8	TIGAR	YWHAE
FUCA1	DHODH	KDM4A
TAP1	CHAC1	QSOX1
NXF1	TNF	KRT19
RASGEF1B	MDM2	BECN1
TFPI2	STAT3	MMP2
TBX20	MTOR	FOXC1
TNFRSF10D	CTH	FOXK1
MMD	HMGCR	HIC1
CHAC1	GSS	AEBP2
FOSB	SLC39A14	NFKBIA
PTHLH	SLC39A8	FBLN1
APLP1	NOX1	CD276
LSM10	COQ2	ABCB10
CCNB1	GCLM	G0S2
CCDC71	SLC38A1	DHODH
SLC25A12	ACSL6	FURIN
CCDC107	CHMP5	TRIM59
FILIP1L	CHMP6	RPS6KB2
HNRNPDL	SAT2	MAPK9
POPDC3	RELA	GPX1
CITED1	NR1H4	GDF15
NPPC	GOT1	SLC38A1
JPH2	GSK3B	TIMM9
MYCL	PDIA4	WDR76
NCOA5	PKM	IRF1
LMOD1	MGST1	CREB3
MMADHC	ELAVL1	NT5DC2
JUND	HNF4A	PDK4
KLLN	ATL1	HPCAL1
POLR2A	BMAL1	MAL2
TNFRSF19	TNFAIP3	TFAP2C
UBC	JUN	FXN
TRIM63	SYVN1	CTSZ
EPHA4	HNRNPC
ZFP36L1	RBMX
TRIM36	PNO1
NMB	ALOX5
ADNP	SIRT1
NAV2-AS2	PANX1
SNX15	ATF3
CTNND1	USP14
SULF2	H1-3
LSM2	LDHA
LRRN1	H2AX
LDLR	GSTZ1
KAT5	GPX3
EPCAM	SND1
MAT2A	HSPA8
PAFAH1B2	YY1
TUBB	IRF1
UBAP2L	TFR2
SERPINE2	CUL4B
FAM98A	PROM2
CDKN2C	AKT1
XIRP1	SQLE
HAPLN3	EMP1
NXT2	ACTB
MAP1LC3B2	KRT18
RAB8A	ALB
HAND2	KRT14
CLIC1	EEF1A1
SNHG9	KRT16
DLL1	KRT6B
FZD1	FZD7
LEF1	SESN2
NAV2	HNRNPA2B1
SRSF1	TIMP1
FDXR	HELLS
SLC38A2	HMGCS1
APOL2	APOC1
THRAP3	ENO1
NDUFV2	NQO1
FBXO2	LAMP2
FILIP1	FBLN1
IGSF8	TRIM59
TAMM41	PCSK9
MIER2	CA9
COA3	DECR1
SYNPO2L	ECH1
ADAM15	MYCN
PWP1	SOCS2
RECQL	STK11
FRMD4B	PLA2G6
TLCD1	HNRNPD
AMHR2	HSPA9
DDX17	ASCL4
CDC42EP3	SNCA
STARD4-AS1	VIM
GPR183	ATP5F1A
CHMP6	ATP5F1B
EZR	PCBP3
DLC1	IGKC
SLC43A2	IGHG4
SMG9	FSCN1
NDNF	XRCC6
PHLDA1	PTBP1
RASL11A	CCT3
PDE4B	ATM
MAP1B	SKP2
GLS2	ATG16L1
AP5S1	STING1
UBE2C	ZFP36
DAPK3	BAP1
SMARCB1	MEF2C
ISCA2	CKB
PMP22	H2AC1
SLC35G2	TGFB1
SRI	TLR4
RFXANK	NF2
BAK1	ADCY10
TNFRSF10C	APOL3
TNS1	SSBP1
SAT1	WTAP
MAP2K7	ERBB2
ZNF260	CTNNB1
DNAJC25	CTSB
SIX1	YWHAE
GATA4	CDC25A
SLC35A4	BGN
RHBDD3	RACK1
PARP2	MFGE8
CABYR	RPL7
MRPL36	RPS3A
CUTC	FHOD1
MRPL16	TRIM54
NEXN	IDH1
ATF4	PTEN
BCL2L1	GJA1
EFHD1	CAV1
RARA	PRDX1
NENF	PRKCB
SLC30A1	SREBF1
MED9	IRF8
SALL1	HAMP
AAR2	TRIM21
KBTBD8	CD276
MICB	DUOX1
METTL5	HDLBP
EIF3M	LACTB
NSG1	LRFN5
IER3	SLC47A1
BAIAP2	TRIM69
NEDD9	PRRX2
DNAJB1	USP35
AMOTL2	ZC3H13
ACHE	PRMT9
NR4A2	PSEN1
COMMD2	IFNG
MAP1LC3B	EIF2AK3
TNS3	AHCY
KCNE4	GGT1
CHST14	SPARC
TMCC2	GPD2
LSR	SOX2
TPX2	MAT2A
DDIT4L	FOXC1
EPHX1	UBE2J2
NDRG1	USP11
COPB1	CERS6
GOLM1	GLS2
HES6	PIR
ACTG1	RBMS1
ITM2A	STYK1
CPE	KLF11
SERPINI1	NKAP
MCOLN1	UBE2G2
TBC1D25	MARCHF6
FARSA	MIOX
NEU1	SLC35F2
HSPB7	NFKB1
XPO4	AR
GDF2	IDH2
ABHD10	PHGDH
COIL	CASK
GTF3C3	KAT5
SMIM14	MAPK8
ATP1B1	DLD
GCK	KDM1A
UFSP2	ALDH1A1
IVNS1ABP	HNRNPA1
RASD1	KRT1
PAK4	CYP24A1
KMT2E	LIFR
BMI1	MDM4
PSMG3	ARG2
RGCC	ETFA
CCDC3	KRT5
MYCNOS	SLC11A1
SNAP47	STUB1
HILPDA	KRT17
WBP1L	MCM5
B3GNT5	PPARA
TMEM158	CSTA
ZNF146	DKK1
TRIB3	LTBP2
L3MBTL3	TAGLN
CBX5	TUBA1B
IRF9	KRT10
NSRP1	KRT6A
DDX1	P4HA1
ICAM1	SNAI2
FNDC4	GRK4
NUF2	KRT2
GOLPH3L	FFAR2
PLEKHA7	KRT9
XBP1	SLC6A14
PUS3	SQOR
RAB33A	ISYNA1
AQP3	RETREG1
HIF1A	AMER1
FAM78A	KLF15
SPATC1L	YTHDC2
TGFB1I1	CRIM1
FAM217B	DCD
HLA-H	HCAR1
ARCN1	IGHG1
NUP37	H4C1
IFI6	MITD1
SMTNL2	PM20D1
LNP1	NOL10
FOS	SERPINB12
BUB1B	H2BC12
SLC6A8	IGKV2D-40
SLC9A1	IGKV2-40
RASL11B	IGKV3D-20
ELP6	G3BP1
PIGW	SOD1
DHRS9	DDR2
GLA	ITCH
NOB1	XBP1
POP4	BIRC5
ASB13	LONP1
ARSB	SPHK1
DDAH2	CELF2
CDPF1	CD82
CYBRD1	EFEMP1
TARS2	FGF4
KLHL31	PGRMC1
GDF6	PDK4
CCNB2	TAF15
TNFRSF1A	WDR5
NECAP1	ASAH2
FAS	CDCA7
RNF41	ANKRD1
CCNA2	USF2
SLC39A8	ISCA2
METRN	SGK2
B3GALT2	UCHL5
ZNF608	MAFG
ACOT7	SHARPIN
SRSF7	AMBRA1
WNT9A	CUL9
NDC80	MTCH1
LYRM2	HRNR
PRRC1	SMG9
FAM47E-STBD1	CISD3
SMARCAD1	HDDC3
RPP14	YY2
MRPS34	FGFR1
MRPL12	ESR1
N6AMT1	MMP2
MKS1	CDKN2A
R3HCC1	G6PD
CDO1	CD36
SDC4	CREB1
TMEM223	SLC12A5
RGMA	ZEB1
ZNF622	NAMPT
LRRC49	TFAP2A
EMP2	ALDH3A2
RGMB	ERCC6
CCNE2	KDM3B
YLPM1	KDM5C
SLC16A9	PEBP1
NET1	ALAS2
PLAU	ALDH1A3
SNRNP35	DDB1
ZNF45	IGFBP7
TNKS1BP1	CCL5
RAPGEF2	TRPM7
NFKBIL1	UBE2D3
POC1B	CUL4A
DLGAP5	H1-4
UXS1	LGALS1
HES7	NGLY1
S1PR1	RBX1
FAM86HP	RUNX3
SPC25	SETDB1
GPC4	PDSS2
ATF3	SEMA5A
GTF2B	CYB5R1
ADAMTS8	FOSL2
ARL14EP	GABARAPL1
NANOS1	H1-2
ANKRD50	KLB
PLK1	ABCB10
GCNT4	FGF21
KCTD5	IGF2BP1
MAFB	NFE2L1
SAAL1	CYGB
SFRP2	SCARA5
CHPT1	DCAF8
PJA1	NSUN5
C6orf47	H1-5
CMTR2	H1-1
HEXIM1	UFL1
ALKBH4	PCDH20
SNRPD1	WDR76
MIS18BP1	COX7A1
THAP8	FOXN4
CRLF1	TRIM6
SEMA6D	COMMD10
IFI16	HSDL2
GADD45B	PAQR3
FZD8	H1-10
SETX	MAL2
SLC39A3	ZNF8
TOR1B	DNMT1
AURKB	PTGS2
CDK2AP1	TBK1
LSM12	USP7
ZBTB11	CDK1
TTC13	NEDD4
TXNDC5	FXN
TRIM56	SMARCB1
DCPS	ABCB6
NKX3-1	LTF
TUBA1A	MEN1
BNIP1	PYCR1
PSMB1	CX3CL1
RAI2	FMR1
GALNT7	S100A4
PCSK1N	ACADSB
DUSP4	ACO1
RRAD	REST
KLF2	ADIPOR1
DBN1	JAM3
ERAP1	KDM4A
SLC16A14	RHOT1
PLBD1	YME1L1
CREG1	BCAP31
GSPT2	ETV4
CLDN12	IGF2BP3
ELL3	PLIN2
SLC16A10	SLC25A10
MALSU1	CDH4
GALNT16	SEC24B
MKRN2	CSRP2
MAP7D1	MBOAT7
PSMD7	SLC27A5
MED7	METTL14
RPL39L	SPINK2
EPAS1	STEAP1
SNAI1	CAPG
CCDC71L	FBXO31
SIX2	RBM15
NCEH1	SLIRP
ARNT	STOML2
SALL3	BNC1
NDUFB4	DAZAP1
THAP10	HIPK3
KIF23	TFCP2L1
SOX9	ZSCAN25
QPCT	ALKBH5
PET117	C19orf12
RBPMS-AS1	CIRBP
TNNI3	TRIM11
TMEM192	ZNF350
MTUS2	GABPB1
NGFR	MMD
BMP1	SCGB1D2
DKK1	PEDS1
ARMCX5	TMED8
IKBIP	NAT10
ZNF671	C8orf76
FOXO4	SQSTM1
RDH13	FLT3
AKAP17A	NOTCH2
PCDH18	CDKN1A
E2F1	ATF6
SRSF4	TRPV4
IST1	TYRO3
C12orf75	CEBPA
AIDA	FPR2
USP2	FXR1
HAX1	BSG
MPHOSPH6	ABCC5
PKIG	SIRT6
C22orf31	TTBK2
TTLL1	SLC27A4
METTL21A	AIM2
NUDT12	CEP290
EIF4E	LASP1
AFG3L2	PGAM1
MIR210HG	EIF3H
SLC4A11	FDX1
TP53I13	STC1
NETO2	STC2
EXOSC8	COPZ1
MRPS26	PCDH7
CYLD	ITGB8
RIOK2	HLF
SYCE1L	PGAM5
LRP3	SLC38A5
MAN2B1	PCDHB14
SIX4	HECTD3
PSMC3IP	RNF182
GNG4	UTP11
PNP	EZH2
PITPNB	EGFR
MKX	PDGFRB
HAP1	PIM1
CNN2	UBE2N
P4HA1	ANO1
EPB41L5	DPEP1
EGR3	FADS2
PCAT6	FABP1
TTC5	DNAJB6
TSC22D1	ALG3
CDKN3	CHMP1A
IL17D	SETD7
CYP1B1	KLF2
ARHGEF10L	ME1
PEX11B	CDK14
PDCD4-AS1	GALNT14
GALC	RSL1D1
PLRG1	ARPC1A
TST	QSOX1
OLFM2	SOX15
MEIS2	ITGA6
RGL1	ATF2
RPIA	PRKAA2
PSRC1	CD44
LRRC39	SOD2
SCHIP1	ALOX12
FZD2	MBTPS1
MTUS1	MAPK1
FAM3C	PCNA
NSMCE4A	EGLN1
FOXP1	MAP3K5
PHACTR3	TPM1
TIPARP	ANXA2
ZNF414	ANXA5
FSD2	MDH2
BOLA1	FH
SERINC2	PHB1
TMEM126A	TPM3
SNRNP40	ATP6V1E1
COL11A1	GNB1
MSX2	LGALS3
COLGALT2	CTSZ
FTH1P3	KRT19
KLHL30	PRKCSH
PAFAH1B1	RPS3
PNPLA2	RPS6
CDIPT	SHC1
SF3B3	ANP32A
MRPL34	SNAP29
ZSCAN9	CARS1
BST1	PSMA1
COG2	EIF4H
HLA-C	RPL7A
CDNF	STOM
TAF10	PSMD8
SRRD	RPS2
HARS2	CLTB
CDKN1B	CPLX2
NUMA1	MYL12A
TXNDC16	PSME1
RRP1B	TPM4
ATXN7L3B	ANP32B
PKP2	ANXA4
ZNF691	TPD52L2
TRIM54	TXNL1
GALR2	DECR2
ZNF22	DNAJC9
ARPC5	FKBP3
NFKBIZ	PYM1
ITGA6	CCDC124
ZW10	PLTP
FRA10AC1	ELOC
FAM89A	RPL8
PRKAG2	PROX1
RFC1	BEX1
TOB1	INSR
RABIF	APP
SKA1	TYMS
KCTD10	ALDH7A1
MRPL9	HSPG2
KANK1	PSAP
DNAJB5	CD59
DLGAP4	OGDH
FAM72A	SPTLC1
ABHD12	TALDO1
CLP1	APEX1
DISC1	ATIC
RNF214	GSTM3
BEAN1	SLC25A13
CSNK2A1	COX4I1
MFSD5	CTNND1
DHRS11	NFS1
HAS3	PLAUR
TBL1XR1	ITGB5
ZMYM1	MYOF
MANBAL	PPIF
LGR4	ADAM15
PLOD3	ANXA3
P4HA2	LTBP4
SCN4B	MDH1
INHBB	NPEPPS
RABGGTB	PCSK6
SLC25A47	ACTR2
ZEB1-AS1	LGMN
MFAP3L	METTL3
MED8	TIMP2
EIF1B	ADSS2
POMZP3	CTSE
IL13RA1	HMGB3
GPX3	TECR
SRD5A1	COX5B
THUMPD2	DNAJC7
RPP21	EIF5
DRG1	PARL
ARHGEF2	RPA3
BEND5	TNFRSF19
TTLL4	ELOB
CD46	TES
PIGT	TMED10
RACGAP1	IBA57
RBMX	TBCA
FKBP1B	TCEA1
MCOLN3	ACTR1B
TMEM52	FKBP2
KRI1	HIVEP3
MIR503HG	MRPL19
MIS18A	CST1
KIF26B	PFDN6
IGFBP2	SH3BGRL3
TNFRSF10B	ABCF3
GTF3C2	CST4
PRRC2A	METTL16
IL15RA	SPCS2
CREBRF	KPRP
CNOT2	SERF2
GPRIN3	CDH2
ZIC3	EPAS1
PCYOX1L	HPCAL1
SRSF6	RB1
PM20D2	HMGCL
GATA3	MELTF
OSTM1	G0S2
PBLD	HILPDA
CXXC4	MEX3A
PATL1	BCAT2
SMOX	GDPD5
NAAA	SLC31A1
PKDCC	LRP8
VASN	ZRANB1
CIB2	LPIN1
NEK8	PRC1
TAB1	HADHA
TMEM43	RUVBL1
SRP72	CBX3
JAM2	NAP1L1
NPTX2	MT1G
CENPF	TGFBR1
CHTOP	UCHL1
TTK	GSTP1
TMSB15A	PGK1
HERC5	ALDOA
FAM117A	FASN
DNAJC14	TUBA1A
GPR22	UBA1
SEC24D	ENO2
OAT	GPI
IGF2BP2	MYH9
RBP7	SMC3
PMAIP1	TUBB4A
MIOS	YWHAG
CHPF	ACVR1B
PELO	ANXA1
CANT1	DLST
TIMP2	GNB3
DLX2	HSP90B1
GEMIN2	RPL5
E2F6	RPSA
DDX6	YWHAB
TMEM38A	YWHAZ
PARP8	CFL1
CD9	DPYSL2
STIM1	EIF4A1
KLHL28	EWSR1
PPP1CC	HP
BMP10	MYH10
NPY	VAPB
THAP2	XRCC5
KCTD7	ACTC1
GRN	CCT5
TRIP4	CNBP
NAMPT	PDIA3
LTBP3	RPL10
CNBP	TRIM28
HSD17B6	BANF1
SRM	DHX9
SPINT1	DUT
AFAP1	LRPPRC
ADORA1	PRDX2
ST6GAL1	RPA2
THYN1	RPL15
SLC25A30	RPL26
FUBP1	VAPA
NYNRIN	HMGN1
CYP26B1	ITIH3
ARRB1	KHDRBS1
SH3BP4	LDHB
RPUSD3	PROK2
CPD	RPS7
FPGT	RPLP0
RFC3	RPS13
MAP1LC3A	YBX1
COTL1	HNRNPA3
LSM14A	NOLC1
IGFLR1	RPL13A
KLHDC3	RPLP2
THUMPD3	SNRPA
GPC3	ALYREF
PITPNC1	RPL30
CLINT1	RPL34
MGAT4B	SNRPD1
TACC2	SNRPD2
NRIP3	SNU13
PSMG2	CCT4
DCAF16	HNRNPL
VEZF1	PFN2
TRAM1L1	RPS4X
RNPEP	TBC1D5
IL12A	MUC16
LOXL2	PLXNA4
POT1	RPL38
CSPG5	SLC25A31
CCDC12	SNRPF
S1PR5	USP44
SPEG	CCT6A
ACSF3	HNRNPM
BCAS2	NACA
AHDC1	NGB
GJA5	WBP11
NAGA	CCT8
TYMS	MAP4
PTDSS1	MYL6B
SNAI2	PDIA6
CA7	RPL36A
VSNL1	RUFY1
TGFA	SNRPC
LAMP1	TEX264
ABHD15	YTHDF3
SUOX	ERH
CDC6	FAM120A
COL26A1	KSR2
ZZZ3	ABRAXAS2
TRIB1	ACTBL2
ARFIP2	CNTNAP4
CCNJL	H2AC21
SLC46A3	KBTBD3
SCARB2	RTL1
ZFP1	RUFY3
PIGC	KIAA1614
AXIN2	SRSF8
APLN	TUBA4B
FIP1L1	IGKV1-5
HLA-A	IGLV3-19
NIF3L1	NET1
SLC39A6	AIFM1
MRPL14	BRD4
CALCOCO2	PDCD1
SRL	NDUFS7
MGAT4A	LPIN2
PSMD11	SIAH2
IPMK	CIAO1
PLBD2	LPIN3
CKLF	CIAO2A
NCAPH	OTUD1
RTCB	RIPK1
DNTTIP1	AURKA
TGFBI	SHH
KCTD21	GATA3
EXOSC9	TGFB2
MAN2B2	GFRA1
EGLN2	PKN2
URGCP	UBR2
EIF4E3	NFKBIA
RAB3D	MPO
MRTO4	ABCC1
NID1	CASP6
TAC3	TRPV1
AGRN	SPP1
YEATS4	EHHADH
TRIM32	BRAF
DUSP11	CASP8
PPWD1	MAPT
PPP1R14B	IDO1
CCDC102A	UBE2L3
CXCL16	SPI1
GINM1	DDIT4
NCKIPSD	GPX2
ARSA	SF3B2
CCNYL1	RNF31
MATN3	MCU
ALDH1A3	IL4I1
DIO3	TRIM36
TRIAP1	CHEK2
WDR70	CFTR
PHF3	FGFR4
RPL36AL	FOXO1
ITGB1BP2	SMARCA4
KRBA2	CDC42
NSUN4	GNAS
UBL3	NPM1
TMX3	VCP
RPP25L	CPS1
CDC42EP4	EEF2
ID2	NLRP3
SDF4	CAD
TRAK2	GRN
GOLGA8B	IL1B
CENPW	MALT1
PDIA5	MIF
RP9	MUC1
HRH2	HADHB
GFRA1	HCFC1
HES4	OGT
ANXA4	PPARGC1A
EMC2	FHL2
ORC6	HTR1D
CNR1	HUWE1
CDCA4	RPS6KB2
SPC24	TXN
IRF3	ULK1
KCNJ2	C1QBP
TRIM16	SF3B1
GCNT2	ABCA4
MMP14	ASXL1
KAZALD1	BAMBI
DLK2	COPB2
CAND2	KPNB1
HYOU1	MYO9B
NEK2	RB1CC1
KEAP1	RBBP4
C12orf60	AHCYL1
SGTB	CEACAM5
STON1	CENPF
NSMCE1	DIAPH3
PFKFB2	EFTUD2
ACTB	GPX1
KDSR	GUCY1A1
DCXR	KPNA2
CENPE	PRMT7
PNMA1	RPS10
KREMEN1	RPS27A
DDB2	RUVBL2
TRNP1	ALOX12B
HDDC3	ANO6
MRPL3	CBX5
ACOX3	COPA
SCAF11	NLRP2
SPON2	NNT
RCN2	POLR2B
ARC	POLR2E
USP21	PRPF8
KPNA2	RPS12
BACE2	RPS23
TFB1M	TNPO1
NOD1	ALOX15B
PRR7	BNIP3
SIPA1L2	CISD2
EPM2AIP1	COPB1
SIAE	DNAJA1
RPRD2	ID1
QPCTL	MAGED2
KAT7	MSRB3
FN3K	NLRP7
PRNP	RBBP7
XXYLT1	ALDH1L1
WAC	ALDH1L2
ZDHHC9	BNIP3L
CDC27	CDO1
RBM23	HAT1
MRPL17	RBM10
RPP30	ARCN1
MAN2A2	ASXL2
C8orf48	COPE
MYADML2	DLX2
FASTKD2	DNAJA2
ZBTB45	FAT1
KLF9	ID3
ZMIZ1	PCMT1
CCDC160	RPS15
C21orf91	TXNIP
CST3	COPG1
TOMM40L	NAP1L4
HAUS8	RCN2
MED22	RNF113A
EDIL3	UBE2O
MERTK	FOXK2
FBXO40	GOLGA4
MCC	HCFC2
PINK1-AS	KLHDC2
GDNF	RPL24
CCNA1	ARMC5
MBOAT7	BTN3A1
TRIM24	COPG2
ZNF367	MUC20
DLAT	SNRPA1
TUBA4A	DUSP26
ZNF444	GCN1
FBXL22	NAP1L5
LINC01058	RAB13
NELFE	SIGLEC9
PIGZ	SPRR1A
RBM48	ANKHD1
AURKA	FOXK1
ATP6V1E1	TRIM46
DACT1	LANCL2
ITGB6	FOXI2
ADAMTS2	FOXI3
ELK3	OTUD6A
CCL21	ACSF2
MRPS31	ADAM23
NTN1	AEBP2
DMAP1	AGPAT3
SERPINA1	AGPS
ZNF480	ALOXE3
ID1	AMN
MACF1	AQP3
SCAMP2	AQP5
TMEM163	AQP8
CHRD	ARHGEF26-AS1
ING2	ASMTL-AS1
DZIP1	ATG13
LRFN3	ATG3
XPOT	ATG4D
TNMD	ATP5MC3
SLC8A1	BID
RAB31	BRD7
LTBP2	BRPF1
POLR3B	CCDC6
IFI27	CDCA3
LSM6	CGAS
SSNA1	CHP1
CD55	CLTRN
ARID3A	COX4I2
NCOR1	CPEB1
IMPA2	CS
TMEM71	CYP4F8
NHLRC1	DCAF7
MARVELD2	DUOX2
GNPTG	EGLN2
NT5C3A	EGR1
LOX	ELOVL5
NTN4	EMC2
ZNF205	EPT1
KIAA0040	FADS1
TTC4	FAR1
NLE1	FOXO4
IFT81	G6PDX
CKAP2	GABARAPL2
SEL1L3	GPAT4
UBL4A	GRIA3
RAB14	H19
CLSTN2	HOTAIR
EIF4B	HRAS
GTF2H2C	IFNA1
TCHP	IFNA10
ZNF71	IFNA13
TSGA10	IFNA14
C6orf52	IFNA16
GATA6	IFNA17
PGAM2	IFNA2
ZBTB4	IFNA21
CLDN1	IFNA4
BMP5	IFNA5
GPR137B	IFNA6
NBL1	IFNA7
PLAA	IFNA8
SH3KBP1	INTS2
KIAA1586	KDM5A
IGF2R	KDM6B
MELK	KMT2D
B4GALT2	LCE2C
SYDE1	LIG3
BMPR1A	LYRM1
TGFB1	MAP3K11
PENK	MAP3K14
NARS2	MAPK14
VAPA	MAPK3
ZNF106	MAPK9
CLTC	MEG3
C15orf39	MFN2
HMGXB4	MIB1
FGFRL1	MIB2
TRPC4AP	MICU1
MAN2A1	MIR135B
ALB	MIR15A
SYNPO	MIR214
TMEM60	MIR302A
EPDR1	MIR324
PHACTR1	MIR335
CENPC	MIR375
FGF9	MIR5096
FITM2	MIR539
IKBKE	MIR6852
HSPA6	MIR761
FIBIN	MLLT1
KLF6	MT1DP
GLUD1	MTDH
CWC22	MYB
CRY1	NDRG1
TOP2B	NOX3
ALDH4A1	NOX5
PRPS2	NR1D1
TACO1	NR1D2
EOMES	NRAS
SOX12	OSBPL9
GPR50	PEX10
NOL8	PEX12
COL9A3	PEX2
FAM131B	PEX3
MDP1	PEX6
CORO1C	PGD
STARD7	PHF21A
YWHAE	PIEZO1
ALKBH3	PIK3CA
POLG2	POM121L12
CDH13	PPARG
HLA-DPB1	PRKCA
SNX16	PTPN6
CADM4	PVT1
KDM4A	SCP2
GALNT2	SLC25A28
MRC2	SMAD7
MRPL28	SMPD1
MUL1	SNX4
SCD5	SNX5
MKI67	TAFAZZIN
MICAL3	TIMM9
QSOX1	TOR2A
MASTL	TSC1
OLIG1	TTPA
DPY30	ULK2
ATP13A3	WIPI1
LAMA1	WIPI2
LARP7	YY1AP1
FGF18	ZFAS1
UBE2QL1	ANGPTL7
PHLDB2	ARRDC3
PLCXD1	ASNS
NDUFB10	ATP6V1G2
CXCL14	BLOC1S5-TXNDC5
SLC25A21-AS1	CBR1
TSPAN4	CEBPG
MYH6	CXCL2
PTGIS	DDIT3
REC8	DRD4
NOL7	DRD5
ATP6AP2	DUSP1
EEF1E1	EIF2AK4
RBMS3	EIF2S1
KRT19	GDF15
B4GALT6	GPT2
BCL7C	HBA1
ISOC2	HERPUD1
U2AF1L4	HIC1
TMX4	HSD17B11
BECN1	IL33
CYP46A1	JDP2
ZNF583	KLHL24
LHFPL2	LRRFIP1
DLK1	LURAP1L
PSMA4	MIR30B
ZNF140	MIR4715
SIGIRR	MMP13
B3GNT8	MT3
SEZ6L2	NCF2
MMP2	NNMT
KALRN	NOS2
CERCAM	OXSR1
NPY1R	PCK2
KIAA1191	PLIN4
UBE2T	PSAT1
FOXC1	RGS4
INCENP	RRM2
ARL6IP6	SELENOS
AKAP6	SETD1B
PLXND1	SLC1A4
PPP1R3G	SLC2A1
CHCHD6	SLC2A12
ITGA1	SLC2A14
UPK2	SLC2A3
ADAMTS15	SLC2A6
ZNF184	SLC2A8
KLF5	SLC7A5
CTXN1	SNORA16A
TBX5	SRXN1
FOXK1	STMN1
C12orf4	TFAP2C
PDCL3	TRIB3
GAD1	TSC22D3
POGLUT1	TUBE1
JSRP1	UBC
MGARP	VEGFA
MTRF1L	VLDLR
GMFG	ZFP69B
TRAPPC6A	ZNF419
CIB1	ABHD12
FAM114A1	ACOT1
EFCAB2	ADAMTS13
PPP1R3B	ADIPOQ
MOSPD3	AKT1S1
GPR143	ARF6
SDCBP2	ARNTL
RBM26-AS1	BRD2
WDR18	BRD3
HIC1	BRDT
LRCH3	CAMKK2
SSPN	CDH1
NUP62CL	CREB3
SLC41A3	CREB5
GGH	ENO3
TRAPPC3	ENPP2
ZNF512	FNDC5
PRIM1	FURIN
MT1E	GLRX5
SAYSD1	GSTM1
UTP18	HSF1
MYNN	ISCU
AEBP2	KIF20A
GPX8	KLHDC3
OGFR	LINC00336
WASF2	LINC01833
MTMR3	MAPKAP1
NFKBIA	MARCHF5
HIF1A-AS1	MEG8
TMEFF1	MIR130B
ACTR3	MIR137
VTN	MIR17
CTDSP2	MIR18A
NEO1	MIR190A
EFCAB7	MIR212
CASQ2	MIR27A
FABP5	MIR424
APOM	MIR4443
FBLN1	MIR522
SHPRH	MIR545
G2E3	MIR670
RELL2	MIR9-1
MRPL22	MIR9-2
NIPAL1	MIR9-3
MAN1A1	MIR9-3HG
TMEM38B	MLST8
ABCE1	MPC1
CD276	MS4A15
DNAJC19	MTF1
IDS	NCOA3
DGKE	NEAT1
PEX14	NR4A1
ACBD7	NR5A2
AKAP13	NT5DC2
TRABD2A	NUPR1
GPR155	OIP5-AS1
ABHD17C	P4HB
ABCB10	PANX2
RGS3	PARP1
TICAM1	PARP10
CLSTN3	PARP11
LIPA	PARP12
MORF4L2	PARP14
TRAF6	PARP15
FAM72C	PARP16
HEYL	PARP2
ENDOD1	PARP3
NFYB	PARP4
CHST8	PARP6
DNAJB4	PARP8
NEMF	PARP9
MFAP1	PML
G0S2	PPARD
AKNA	PPP1R13L
MLX	PRR5
NFIC	PTPN18
CTSF	RARRES2
EXTL1	RHEBP1
KIF18B	RICTOR
C8orf33	RPTOR
ACVR2A	SENP1
DHODH	SIRT2
LIMK2	SLC16A1
POGK	SRC
PTK7	SREBF2
FURIN	SRSF9
SRCAP	SUV39H1
LSMEM2	TERT
KCTD9	TFAM
TRIM59	TMBIM4
PCSK7	TMEM161B-DT
KLHL15	TMSB4X
STS	TMSB4Y
RPS6KB2	TP63
MOCS1	TRIB2
RNASEK	VDR
PABPC4L	LOC109002170
ARMC6	tulp1a
LETM2	tulp1b
SNPH
LEFTY1
MAPK9
NRDE2
KRR1
PCIF1
RBM7
WDR74
SMKR1
SLAIN1
BCKDHB
PIGX
BAZ1A
APEX2
FAM76B
GPX1
EIF2B4
ICAM5
CHMP4A
MED21
NEFL
MAML2
VPS13D
CACNB2
GDF15
TPPP3
RGS2
RBM12
TFG
CYP26A1
C6orf120
EMC1
ARL6IP1
LRPAP1
PSMD14
EIF4A2
EGFL7
STXBP1
JMJD4
LRIG2
DOK7
LEAP2
TP53I11
COX19
RBMX2
GMPS
SH3BGRL2
GORASP2
PSMD6
ACLY
SPRYD3
MAP4K3
SDC2
CELSR2
SLU7
ARAP1
SLC38A1
CNOT1
DCTPP1
FRZB
DHX15
KIAA1217
ZNF501
AFP
MVB12A
SMYD1
NADSYN1
ECE1
CPNE2
ZNF784
HK2
ECM1
RWDD2B
MAGOHB
SERINC5
SSRP1
MRPL35
ZNF587B
EIF4E2
AMFR
CTNNBIP1
RGMB-AS1
TWSG1
FBLN5
LMO7
CMTM5
COPZ2
TIMM9
SYNPO2
NAPB
DHX16
SNRPG
NBN
LMCD1
FOSL1
COL9A1
MLEC
DPY19L1
PABPC5
SHBG
WDR76
TNIP2
C1orf74
ARPC4-TTLL3
NPRL2
NFIL3
ZIC2
CYB561A3
IRF1
RPGRIP1L
CREB3
WIZ
GALNT1
TTC27
CRYL1
THEM6
ZNF629
NT5DC2
PODN
IRF4
ACAD8
GNS
ALDH6A1
PDK4
CRBN
CNOT7
THUMPD1
CCDC181
PCDH19
LRRN3
TTC8
RHCE
TSPAN13
MSX1
VAMP1
MGST2
ITGA5
TMEM216
HPCAL1
ACTR8
MRPL21
VOPP1
MAL2
NOMO1
DEXI
ORC3
ZNF626
SH3PXD2B
SFMBT1
TFAP2C
ABCA2
NADK2
MYRF
PIK3R1
JRK
CA8
DTWD1
NXPH2
SYPL2
FXN
EXOSC2
RASL12
CSRP3
KLHDC9
CPA4
DGKI
ZNF425
FABP3
SLC25A39
SPOCK1
TADA2A
RAD50
DAAM1
DDX49
FKBP9
CA11
NOMO3
ATL2
ZNF787
TAB2
POLR2L
CTSZ
