# Supplementary material for: Bioinformatics analysis of ferroptosis-related biomarkers and potential drug predictions in doxorubicin-induced cardiotoxicity
Source: Front Cardiovasc Med. 2025 Apr 24;12:1566782. doi: 10.3389/fcvm.2025.1566782 (PMC12058674; doi:10.3389/fcvm.2025.1566782)
Supplement: Supplementary file 1 [file Datasheet1.zip › Table S1 (original data of Figure 4)/FRGs.xlsx]

## Sheet: Sheet1
Genecards	FerrDb V2	Geneontology	GSEA
AIFM2	ABCC1	LOC109002170	LPCAT3
GPX4	ACADSB	SLC7A11	ATG7
SLC7A11	ACO1	GPX4	SAT2
NFE2L2	ACSF2	SLC39A7	CP
TP53	ACSL1	AIFM2	CTH
ACSL4	ACSL4	Tmem164	CYBB
TFRC	ACVR1B	tulp1a	AKR1C1
NCOA4	ADAM23	tulp1b	AKR1C2
TMEM164	AEBP2		DPP4
HMOX1	AGPAT3		ACSL1
FTH1	AGPS		ACSL3
SLC39A7	ALOX12		ACSL4
SLC3A2	ALOX12B		FDFT1
SLC40A1	ALOX15		BACH1
SLC1A5	ALOX15B		TF
TRIM7	ALOX5		SAT1
PCBP2	ALOXE3		SLC39A8
HSPB1	AMN		SLC1A5
GCLC	ANO6		SLC3A2
VDAC3	AQP3		CBS
PCBP1	AQP5		ATG5
ALOX15	AQP8		FTMT
KEAP1	ARHGEF26-AS1		AKR1C3
CBS	ASMTL-AS1		AIFM2
IREB2	ATF3		MAP1LC3A
PLXNB2	ATF4		MAP1LC3B
AKR1C3	ATG13		SLC38A1
AKR1C1	ATG16L1		NCOA4
CISD1	ATG3		CHMP6
AKR1C2	ATG4D		VDAC3
POR	ATG5		VDAC2
TRIM26	ATG7		TXNRD1
BECN1	ATM		TP53
ACSL3	ATP5MC3		TFRC
FTMT	BACH1		ACSL6
GCH1	BAP1		SLC39A14
MAP1LC3B	BECN1		SLC7A11
LPCAT3	BID		ALOX15
PRNP	BRD7		FTH1
SAT1	BRPF1		FTL
PHKG2	CARS1		GCH1
CP	CCDC6		NOX1
NOX4	CD82		COQ2
MAP1LC3C	CDCA3		GCLC
SLC11A2	CDKN2A		GCLM
FTL	CDO1		GPX4
STEAP3	CFL1		GSS
VDAC2	CGAS		SLC40A1
LCN2	CHAC1		HMGCR
OTUB1	CHP1		HMOX1
YAP1	CIRBP		HSPB1
PARK7	CLTRN		IREB2
CYBB	COX4I2		MAP1LC3C
ATG5	CPEB1		SLC11A2
ATG7	CS		NOX4
ATF4	CTSB		PCBP1
MAP1LC3A	CYB5R1		PCBP2
HSPA5	CYBB		CHMP5
SCD	CYGB		ACSL5
DPP4	CYP4F8		PHKG2
EP300	DCAF7		POR
HIF1A	DDR2		STEAP3
FBXW7	DLD		CISD1
ACSL1	DNAJB6		PRNP
BACH1	DPEP1
SIRT3	DPP4
TF	DUOX1
KRAS	DUOX2
TUG1	EGFR
HMGB1	EGLN2
WWTR1	EGR1
IL6	ELAVL1
PRDX6	ELOVL5
SP1	EMC2
YTHDF2	EPAS1
FANCD2	EPT1
FABP4	FADS1
PRKAA1	FADS2
VDAC1	FAR1
FDFT1	FBXW7
TXNRD1	FLT3
ACSL5	FOXO4
MYC	G6PD
NEDD4L	G6PDX
SOCS1	GABARAPL1
TIGAR	GABARAPL2
DHODH	GJA1
CHAC1	GLS2
TNF	GOT1
MDM2	GPAT4
STAT3	GRIA3
MTOR	GSK3B
CTH	GSTZ1
HMGCR	H19
GSS	HDDC3
SLC39A14	HIF1A
SLC39A8	HILPDA
NOX1	HMGB1
COQ2	HMOX1
GCLM	HOTAIR
SLC38A1	HRAS
ACSL6	IDH1
CHMP5	IDO1
CHMP6	IFNA1
SAT2	IFNA10
RELA	IFNA13
NR1H4	IFNA14
GOT1	IFNA16
GSK3B	IFNA17
PDIA4	IFNA2
PKM	IFNA21
MGST1	IFNA4
ELAVL1	IFNA5
HNF4A	IFNA6
ATL1	IFNA7
BMAL1	IFNA8
TNFAIP3	IFNG
JUN	IL1B
SYVN1	IL6
HNRNPC	INTS2
RBMX	IREB2
PNO1	KDM5A
ALOX5	KDM5C
SIRT1	KDM6B
PANX1	KEAP1
ATF3	KLF2
USP14	KMT2D
H1-3	KRAS
LDHA	LCE2C
H2AX	LGMN
GSTZ1	LIFR
GPX3	LIG3
SND1	LONP1
HSPA8	LPCAT3
YY1	LPIN1
IRF1	LYRM1
TFR2	MAP1LC3A
CUL4B	MAP3K11
PROM2	MAP3K14
AKT1	MAPK1
SQLE	MAPK14
EMP1	MAPK3
ACTB	MAPK8
KRT18	MAPK9
ALB	MDM2
KRT14	MDM4
EEF1A1	MEG3
KRT16	METTL14
KRT6B	MFN2
FZD7	MIB1
SESN2	MIB2
HNRNPA2B1	MICU1
TIMP1	MIOX
HELLS	MIR135B
HMGCS1	MIR15A
APOC1	MIR214
ENO1	MIR302A
NQO1	MIR324
LAMP2	MIR335
FBLN1	MIR375
TRIM59	MIR5096
PCSK9	MIR539
CA9	MIR6852
DECR1	MIR761
ECH1	MLLT1
MYCN	MMD
SOCS2	MT1DP
STK11	MTCH1
PLA2G6	MTDH
HNRNPD	MYB
HSPA9	MYCN
ASCL4	NCOA4
SNCA	NDRG1
VIM	NOX1
ATP5F1A	NOX3
ATP5F1B	NOX4
PCBP3	NOX5
IGKC	NR1D1
IGHG4	NR1D2
FSCN1	NRAS
XRCC6	OSBPL9
PTBP1	PANX1
CCT3	PAQR3
ATM	PEBP1
SKP2	PEX10
ATG16L1	PEX12
STING1	PEX2
ZFP36	PEX3
BAP1	PEX6
MEF2C	PGD
CKB	PGRMC1
H2AC1	PHF21A
TGFB1	PHKG2
TLR4	PIEZO1
NF2	PIK3CA
ADCY10	POM121L12
APOL3	POR
SSBP1	PPARG
WTAP	PRKAA1
ERBB2	PRKAA2
CTNNB1	PRKCA
CTSB	PTEN
YWHAE	PTPN6
CDC25A	PVT1
BGN	QSOX1
RACK1	RPL8
MFGE8	SAT1
RPL7	SCP2
RPS3A	SIRT1
FHOD1	SIRT3
TRIM54	SLC11A2
IDH1	SLC1A5
PTEN	SLC25A28
GJA1	SLC38A1
CAV1	SLC39A14
PRDX1	SLC39A7
PRKCB	SLC7A11
SREBF1	SMAD7
IRF8	SMG9
HAMP	SMPD1
TRIM21	SNCA
CD276	SNX4
DUOX1	SNX5
HDLBP	SOCS1
LACTB	STING1
LRFN5	TAFAZZIN
SLC47A1	TBK1
TRIM69	TF
PRRX2	TFR2
USP35	TFRC
ZC3H13	TGFB1
PRMT9	TGFBR1
PSEN1	TIMM9
IFNG	TIMP1
EIF2AK3	TLR4
AHCY	TNFAIP3
GGT1	TOR2A
SPARC	TP53
GPD2	TRIM21
SOX2	TRIM26
MAT2A	TRIM46
FOXC1	TSC1
UBE2J2	TTPA
USP11	ULK1
CERS6	ULK2
GLS2	USP11
PIR	USP7
RBMS1	VDAC2
STYK1	WIPI1
KLF11	WIPI2
NKAP	WWTR1
UBE2G2	YAP1
MARCHF6	YTHDC2
MIOX	YY1AP1
SLC35F2	ZEB1
NFKB1	ZFAS1
AR	ALB
IDH2	ANGPTL7
PHGDH	ARRDC3
CASK	ASNS
KAT5	ATP6V1G2
MAPK8	AURKA
DLD	BLOC1S5-TXNDC5
KDM1A	BNIP3
ALDH1A1	CAPG
HNRNPA1	CBR1
KRT1	CBS
CYP24A1	CEBPG
LIFR	CXCL2
MDM4	DDIT3
ARG2	DDIT4
ETFA	DRD4
KRT5	DRD5
SLC11A1	DUSP1
STUB1	EIF2AK4
KRT17	EIF2S1
MCM5	FTH1
PPARA	FTL
CSTA	GABPB1
DKK1	GDF15
LTBP2	GPT2
TAGLN	GPX2
TUBA1B	GPX4
KRT10	HAMP
KRT6A	HBA1
P4HA1	HERPUD1
SNAI2	HIC1
GRK4	HNF4A
KRT2	HSD17B11
FFAR2	IL33
KRT9	JDP2
SLC6A14	KLHL24
SQOR	LRRFIP1
ISYNA1	LURAP1L
RETREG1	MAFG
AMER1	MAP3K5
KLF15	MIR30B
YTHDC2	MIR4715
CRIM1	MMP13
DCD	MT3
HCAR1	NCF2
IGHG1	NFE2L2
H4C1	NGB
MITD1	NNMT
PM20D1	NOS2
NOL10	OXSR1
SERPINB12	PCK2
H2BC12	PLIN4
IGKV2D-40	PRDX1
IGKV2-40	PSAT1
IGKV3D-20	RELA
G3BP1	RGS4
SOD1	RIPK1
DDR2	RRM2
ITCH	SELENOS
XBP1	SESN2
BIRC5	SETD1B
LONP1	SLC1A4
SPHK1	SLC2A1
CELF2	SLC2A12
CD82	SLC2A14
EFEMP1	SLC2A3
FGF4	SLC2A6
PGRMC1	SLC2A8
PDK4	SLC3A2
TAF15	SLC7A5
WDR5	SNORA16A
ASAH2	SP1
CDCA7	SRXN1
ANKRD1	STEAP3
USF2	STMN1
ISCA2	TFAP2C
SGK2	TRIB3
UCHL5	TSC22D3
MAFG	TUBE1
SHARPIN	TXNIP
AMBRA1	TXNRD1
CUL9	UBC
MTCH1	VEGFA
HRNR	VLDLR
SMG9	XBP1
CISD3	YWHAE
HDDC3	ZFP69B
YY2	ZNF419
FGFR1	HSPB1
ESR1	PTGS2
MMP2	SLC40A1
CDKN2A	ABCC5
G6PD	ABHD12
CD36	ACOT1
CREB1	ACSL3
SLC12A5	ADAMTS13
ZEB1	ADIPOQ
NAMPT	AHCY
TFAP2A	AIFM2
ALDH3A2	AKR1C1
ERCC6	AKR1C2
KDM3B	AKR1C3
KDM5C	AKT1S1
PEBP1	ALDH3A2
ALAS2	AR
ALDH1A3	ARF6
DDB1	ARNTL
IGFBP7	ASAH2
CCL5	ATF2
TRPM7	BCAT2
UBE2D3	BEX1
CUL4A	BRD2
H1-4	BRD3
LGALS1	BRD4
NGLY1	BRDT
RBX1	CA9
RUNX3	CAMKK2
SETDB1	CAV1
PDSS2	CD44
SEMA5A	CDC25A
CYB5R1	CDH1
FOSL2	CDKN1A
GABARAPL1	CHMP1A
H1-2	CHMP5
KLB	CHMP6
ABCB10	CISD1
FGF21	CISD2
IGF2BP1	CISD3
NFE2L1	COPZ1
CYGB	CP
SCARA5	CREB1
DCAF8	CREB3
NSUN5	CREB5
H1-5	DAZAP1
H1-1	DECR1
UFL1	DHODH
PCDH20	ECH1
WDR76	ENO3
COX7A1	ENPP2
FOXN4	ETV4
TRIM6	EZH2
COMMD10	FABP4
HSDL2	FANCD2
PAQR3	FGF21
H1-10	FH
MAL2	FNDC5
ZNF8	FTMT
DNMT1	FURIN
PTGS2	FXN
TBK1	FZD7
USP7	GALNT14
CDK1	GCH1
NEDD4	GCLC
FXN	GLRX5
SMARCB1	GSTM1
ABCB6	HCAR1
LTF	HELLS
MEN1	HSF1
PYCR1	HSPA5
CX3CL1	IDH2
FMR1	ISCU
S100A4	JUN
ACADSB	KDM3B
ACO1	KDM4A
REST	KIF20A
ADIPOR1	KLHDC3
JAM3	LAMP2
KDM4A	LCN2
RHOT1	LINC00336
YME1L1	LINC01833
BCAP31	MAPKAP1
ETV4	MARCHF5
IGF2BP3	MEF2C
PLIN2	MEG8
SLC25A10	MGST1
CDH4	MIR130B
SEC24B	MIR137
CSRP2	MIR17
MBOAT7	MIR18A
SLC27A5	MIR190A
METTL14	MIR212
SPINK2	MIR27A
STEAP1	MIR424
CAPG	MIR4443
FBXO31	MIR522
RBM15	MIR545
SLIRP	MIR670
STOML2	MIR9-1
BNC1	MIR9-2
DAZAP1	MIR9-3
HIPK3	MIR9-3HG
TFCP2L1	MLST8
ZSCAN25	MPC1
ALKBH5	MS4A15
C19orf12	MT1G
CIRBP	MTF1
TRIM11	MTOR
ZNF350	MUC1
GABPB1	NCOA3
MMD	NEAT1
SCGB1D2	NEDD4
PEDS1	NEDD4L
TMED8	NF2
NAT10	NFS1
C8orf76	NQO1
SQSTM1	NR4A1
FLT3	NR5A2
NOTCH2	NT5DC2
CDKN1A	NUPR1
ATF6	OIP5-AS1
TRPV4	OTUB1
TYRO3	P4HB
CEBPA	PANX2
FPR2	PARK7
FXR1	PARP1
BSG	PARP10
ABCC5	PARP11
SIRT6	PARP12
TTBK2	PARP14
SLC27A4	PARP15
AIM2	PARP16
CEP290	PARP2
LASP1	PARP3
PGAM1	PARP4
EIF3H	PARP6
FDX1	PARP8
STC1	PARP9
STC2	PDK4
COPZ1	PDSS2
PCDH7	PEDS1
ITGB8	PIR
HLF	PLA2G6
PGAM5	PLIN2
SLC38A5	PML
PCDHB14	PPARA
HECTD3	PPARD
RNF182	PPP1R13L
UTP11	PRDX6
EZH2	PROK2
EGFR	PROM2
PDGFRB	PRR5
PIM1	PTPN18
UBE2N	RARRES2
ANO1	RB1
DPEP1	RBMS1
FADS2	RHEBP1
FABP1	RICTOR
DNAJB6	RNF113A
ALG3	RPTOR
CHMP1A	SCD
SETD7	SENP1
KLF2	SIAH2
ME1	SIRT2
CDK14	SIRT6
GALNT14	SLC16A1
RSL1D1	SOX2
ARPC1A	SQSTM1
QSOX1	SRC
SOX15	SREBF1
ITGA6	SREBF2
ATF2	SRSF9
PRKAA2	STAT3
CD44	STK11
SOD2	SUV39H1
ALOX12	TERT
MBTPS1	TFAM
MAPK1	TFAP2A
PCNA	TMBIM4
EGLN1	TMEM161B-DT
MAP3K5	TMSB4X
TPM1	TMSB4Y
ANXA2	TP63
ANXA5	TRIB2
MDH2	TXN
FH	TYRO3
PHB1	USP35
TPM3	VCP
ATP6V1E1	VDR
GNB1	ZFP36
LGALS3
CTSZ
KRT19
PRKCSH
RPS3
RPS6
SHC1
ANP32A
SNAP29
CARS1
PSMA1
EIF4H
RPL7A
STOM
PSMD8
RPS2
CLTB
CPLX2
MYL12A
PSME1
TPM4
ANP32B
ANXA4
TPD52L2
TXNL1
DECR2
DNAJC9
FKBP3
PYM1
CCDC124
PLTP
ELOC
RPL8
PROX1
BEX1
INSR
APP
TYMS
ALDH7A1
HSPG2
PSAP
CD59
OGDH
SPTLC1
TALDO1
APEX1
ATIC
GSTM3
SLC25A13
COX4I1
CTNND1
NFS1
PLAUR
ITGB5
MYOF
PPIF
ADAM15
ANXA3
LTBP4
MDH1
NPEPPS
PCSK6
ACTR2
LGMN
METTL3
TIMP2
ADSS2
CTSE
HMGB3
TECR
COX5B
DNAJC7
EIF5
PARL
RPA3
TNFRSF19
ELOB
TES
TMED10
IBA57
TBCA
TCEA1
ACTR1B
FKBP2
HIVEP3
MRPL19
CST1
PFDN6
SH3BGRL3
ABCF3
CST4
METTL16
SPCS2
KPRP
SERF2
CDH2
EPAS1
HPCAL1
RB1
HMGCL
MELTF
G0S2
HILPDA
MEX3A
BCAT2
GDPD5
SLC31A1
LRP8
ZRANB1
LPIN1
PRC1
HADHA
RUVBL1
CBX3
NAP1L1
MT1G
TGFBR1
UCHL1
GSTP1
PGK1
ALDOA
FASN
TUBA1A
UBA1
ENO2
GPI
MYH9
SMC3
TUBB4A
YWHAG
ACVR1B
ANXA1
DLST
GNB3
HSP90B1
RPL5
RPSA
YWHAB
YWHAZ
CFL1
DPYSL2
EIF4A1
EWSR1
HP
MYH10
VAPB
XRCC5
ACTC1
CCT5
CNBP
PDIA3
RPL10
TRIM28
BANF1
DHX9
DUT
LRPPRC
PRDX2
RPA2
RPL15
RPL26
VAPA
HMGN1
ITIH3
KHDRBS1
LDHB
PROK2
RPS7
RPLP0
RPS13
YBX1
HNRNPA3
NOLC1
RPL13A
RPLP2
SNRPA
ALYREF
RPL30
RPL34
SNRPD1
SNRPD2
SNU13
CCT4
HNRNPL
PFN2
RPS4X
TBC1D5
MUC16
PLXNA4
RPL38
SLC25A31
SNRPF
USP44
CCT6A
HNRNPM
NACA
NGB
WBP11
CCT8
MAP4
MYL6B
PDIA6
RPL36A
RUFY1
SNRPC
TEX264
YTHDF3
ERH
FAM120A
KSR2
ABRAXAS2
ACTBL2
CNTNAP4
H2AC21
KBTBD3
RTL1
RUFY3
KIAA1614
SRSF8
TUBA4B
IGKV1-5
IGLV3-19
NET1
AIFM1
BRD4
PDCD1
NDUFS7
LPIN2
SIAH2
CIAO1
LPIN3
CIAO2A
OTUD1
RIPK1
AURKA
SHH
GATA3
TGFB2
GFRA1
PKN2
UBR2
NFKBIA
MPO
ABCC1
CASP6
TRPV1
SPP1
EHHADH
BRAF
CASP8
MAPT
IDO1
UBE2L3
SPI1
DDIT4
GPX2
SF3B2
RNF31
MCU
IL4I1
TRIM36
CHEK2
CFTR
FGFR4
FOXO1
SMARCA4
CDC42
GNAS
NPM1
VCP
CPS1
EEF2
NLRP3
CAD
GRN
IL1B
MALT1
MIF
MUC1
HADHB
HCFC1
OGT
PPARGC1A
FHL2
HTR1D
HUWE1
RPS6KB2
TXN
ULK1
C1QBP
SF3B1
ABCA4
ASXL1
BAMBI
COPB2
KPNB1
MYO9B
RB1CC1
RBBP4
AHCYL1
CEACAM5
CENPF
DIAPH3
EFTUD2
GPX1
GUCY1A1
KPNA2
PRMT7
RPS10
RPS27A
RUVBL2
ALOX12B
ANO6
CBX5
COPA
NLRP2
NNT
POLR2B
POLR2E
PRPF8
RPS12
RPS23
TNPO1
ALOX15B
BNIP3
CISD2
COPB1
DNAJA1
ID1
MAGED2
MSRB3
NLRP7
RBBP7
ALDH1L1
ALDH1L2
BNIP3L
CDO1
HAT1
RBM10
ARCN1
ASXL2
COPE
DLX2
DNAJA2
FAT1
ID3
PCMT1
RPS15
TXNIP
COPG1
NAP1L4
RCN2
RNF113A
UBE2O
FOXK2
GOLGA4
HCFC2
KLHDC2
RPL24
ARMC5
BTN3A1
COPG2
MUC20
SNRPA1
DUSP26
GCN1
NAP1L5
RAB13
SIGLEC9
SPRR1A
ANKHD1
FOXK1
TRIM46
LANCL2
FOXI2
FOXI3
OTUD6A

## Sheet: Sheet2
symbol
AIFM2
GPX4
SLC7A11
NFE2L2
TP53
ACSL4
TFRC
NCOA4
TMEM164
HMOX1
FTH1
SLC39A7
SLC3A2
SLC40A1
SLC1A5
TRIM7
PCBP2
HSPB1
GCLC
VDAC3
PCBP1
ALOX15
KEAP1
CBS
IREB2
PLXNB2
AKR1C3
AKR1C1
CISD1
AKR1C2
POR
TRIM26
BECN1
ACSL3
FTMT
GCH1
MAP1LC3B
LPCAT3
PRNP
SAT1
PHKG2
CP
NOX4
MAP1LC3C
SLC11A2
FTL
STEAP3
VDAC2
LCN2
OTUB1
YAP1
PARK7
CYBB
ATG5
ATG7
ATF4
MAP1LC3A
HSPA5
SCD
DPP4
EP300
HIF1A
FBXW7
ACSL1
BACH1
SIRT3
TF
KRAS
TUG1
HMGB1
WWTR1
IL6
PRDX6
SP1
YTHDF2
FANCD2
FABP4
PRKAA1
VDAC1
FDFT1
TXNRD1
ACSL5
MYC
NEDD4L
SOCS1
TIGAR
DHODH
CHAC1
TNF
MDM2
STAT3
MTOR
CTH
HMGCR
GSS
SLC39A14
SLC39A8
NOX1
COQ2
GCLM
SLC38A1
ACSL6
CHMP5
CHMP6
SAT2
RELA
NR1H4
GOT1
GSK3B
PDIA4
PKM
MGST1
ELAVL1
HNF4A
ATL1
BMAL1
TNFAIP3
JUN
SYVN1
HNRNPC
RBMX
PNO1
ALOX5
SIRT1
PANX1
ATF3
USP14
H1-3
LDHA
H2AX
GSTZ1
GPX3
SND1
HSPA8
YY1
IRF1
TFR2
CUL4B
PROM2
AKT1
SQLE
EMP1
ACTB
KRT18
ALB
KRT14
EEF1A1
KRT16
KRT6B
FZD7
SESN2
HNRNPA2B1
TIMP1
HELLS
HMGCS1
APOC1
ENO1
NQO1
LAMP2
FBLN1
TRIM59
PCSK9
CA9
DECR1
ECH1
MYCN
SOCS2
STK11
PLA2G6
HNRNPD
HSPA9
ASCL4
SNCA
VIM
ATP5F1A
ATP5F1B
PCBP3
IGKC
IGHG4
FSCN1
XRCC6
PTBP1
CCT3
ATM
SKP2
ATG16L1
STING1
ZFP36
BAP1
MEF2C
CKB
H2AC1
TGFB1
TLR4
NF2
ADCY10
APOL3
SSBP1
WTAP
ERBB2
CTNNB1
CTSB
YWHAE
CDC25A
BGN
RACK1
MFGE8
RPL7
RPS3A
FHOD1
TRIM54
IDH1
PTEN
GJA1
CAV1
PRDX1
PRKCB
SREBF1
IRF8
HAMP
TRIM21
CD276
DUOX1
HDLBP
LACTB
LRFN5
SLC47A1
TRIM69
PRRX2
USP35
ZC3H13
PRMT9
PSEN1
IFNG
EIF2AK3
AHCY
GGT1
SPARC
GPD2
SOX2
MAT2A
FOXC1
UBE2J2
USP11
CERS6
GLS2
PIR
RBMS1
STYK1
KLF11
NKAP
UBE2G2
MARCHF6
MIOX
SLC35F2
NFKB1
AR
IDH2
PHGDH
CASK
KAT5
MAPK8
DLD
KDM1A
ALDH1A1
HNRNPA1
KRT1
CYP24A1
LIFR
MDM4
ARG2
ETFA
KRT5
SLC11A1
STUB1
KRT17
MCM5
PPARA
CSTA
DKK1
LTBP2
TAGLN
TUBA1B
KRT10
KRT6A
P4HA1
SNAI2
GRK4
KRT2
FFAR2
KRT9
SLC6A14
SQOR
ISYNA1
RETREG1
AMER1
KLF15
YTHDC2
CRIM1
DCD
HCAR1
IGHG1
H4C1
MITD1
PM20D1
NOL10
SERPINB12
H2BC12
IGKV2D-40
IGKV2-40
IGKV3D-20
G3BP1
SOD1
DDR2
ITCH
XBP1
BIRC5
LONP1
SPHK1
CELF2
CD82
EFEMP1
FGF4
PGRMC1
PDK4
TAF15
WDR5
ASAH2
CDCA7
ANKRD1
USF2
ISCA2
SGK2
UCHL5
MAFG
SHARPIN
AMBRA1
CUL9
MTCH1
HRNR
SMG9
CISD3
HDDC3
YY2
FGFR1
ESR1
MMP2
CDKN2A
G6PD
CD36
CREB1
SLC12A5
ZEB1
NAMPT
TFAP2A
ALDH3A2
ERCC6
KDM3B
KDM5C
PEBP1
ALAS2
ALDH1A3
DDB1
IGFBP7
CCL5
TRPM7
UBE2D3
CUL4A
H1-4
LGALS1
NGLY1
RBX1
RUNX3
SETDB1
PDSS2
SEMA5A
CYB5R1
FOSL2
GABARAPL1
H1-2
KLB
ABCB10
FGF21
IGF2BP1
NFE2L1
CYGB
SCARA5
DCAF8
NSUN5
H1-5
H1-1
UFL1
PCDH20
WDR76
COX7A1
FOXN4
TRIM6
COMMD10
HSDL2
PAQR3
H1-10
MAL2
ZNF8
DNMT1
PTGS2
TBK1
USP7
CDK1
NEDD4
FXN
SMARCB1
ABCB6
LTF
MEN1
PYCR1
CX3CL1
FMR1
S100A4
ACADSB
ACO1
REST
ADIPOR1
JAM3
KDM4A
RHOT1
YME1L1
BCAP31
ETV4
IGF2BP3
PLIN2
SLC25A10
CDH4
SEC24B
CSRP2
MBOAT7
SLC27A5
METTL14
SPINK2
STEAP1
CAPG
FBXO31
RBM15
SLIRP
STOML2
BNC1
DAZAP1
HIPK3
TFCP2L1
ZSCAN25
ALKBH5
C19orf12
CIRBP
TRIM11
ZNF350
GABPB1
MMD
SCGB1D2
PEDS1
TMED8
NAT10
C8orf76
SQSTM1
FLT3
NOTCH2
CDKN1A
ATF6
TRPV4
TYRO3
CEBPA
FPR2
FXR1
BSG
ABCC5
SIRT6
TTBK2
SLC27A4
AIM2
CEP290
LASP1
PGAM1
EIF3H
FDX1
STC1
STC2
COPZ1
PCDH7
ITGB8
HLF
PGAM5
SLC38A5
PCDHB14
HECTD3
RNF182
UTP11
EZH2
EGFR
PDGFRB
PIM1
UBE2N
ANO1
DPEP1
FADS2
FABP1
DNAJB6
ALG3
CHMP1A
SETD7
KLF2
ME1
CDK14
GALNT14
RSL1D1
ARPC1A
QSOX1
SOX15
ITGA6
ATF2
PRKAA2
CD44
SOD2
ALOX12
MBTPS1
MAPK1
PCNA
EGLN1
MAP3K5
TPM1
ANXA2
ANXA5
MDH2
FH
PHB1
TPM3
ATP6V1E1
GNB1
LGALS3
CTSZ
KRT19
PRKCSH
RPS3
RPS6
SHC1
ANP32A
SNAP29
CARS1
PSMA1
EIF4H
RPL7A
STOM
PSMD8
RPS2
CLTB
CPLX2
MYL12A
PSME1
TPM4
ANP32B
ANXA4
TPD52L2
TXNL1
DECR2
DNAJC9
FKBP3
PYM1
CCDC124
PLTP
ELOC
RPL8
PROX1
BEX1
INSR
APP
TYMS
ALDH7A1
HSPG2
PSAP
CD59
OGDH
SPTLC1
TALDO1
APEX1
ATIC
GSTM3
SLC25A13
COX4I1
CTNND1
NFS1
PLAUR
ITGB5
MYOF
PPIF
ADAM15
ANXA3
LTBP4
MDH1
NPEPPS
PCSK6
ACTR2
LGMN
METTL3
TIMP2
ADSS2
CTSE
HMGB3
TECR
COX5B
DNAJC7
EIF5
PARL
RPA3
TNFRSF19
ELOB
TES
TMED10
IBA57
TBCA
TCEA1
ACTR1B
FKBP2
HIVEP3
MRPL19
CST1
PFDN6
SH3BGRL3
ABCF3
CST4
METTL16
SPCS2
KPRP
SERF2
CDH2
EPAS1
HPCAL1
RB1
HMGCL
MELTF
G0S2
HILPDA
MEX3A
BCAT2
GDPD5
SLC31A1
LRP8
ZRANB1
LPIN1
PRC1
HADHA
RUVBL1
CBX3
NAP1L1
MT1G
TGFBR1
UCHL1
GSTP1
PGK1
ALDOA
FASN
TUBA1A
UBA1
ENO2
GPI
MYH9
SMC3
TUBB4A
YWHAG
ACVR1B
ANXA1
DLST
GNB3
HSP90B1
RPL5
RPSA
YWHAB
YWHAZ
CFL1
DPYSL2
EIF4A1
EWSR1
HP
MYH10
VAPB
XRCC5
ACTC1
CCT5
CNBP
PDIA3
RPL10
TRIM28
BANF1
DHX9
DUT
LRPPRC
PRDX2
RPA2
RPL15
RPL26
VAPA
HMGN1
ITIH3
KHDRBS1
LDHB
PROK2
RPS7
RPLP0
RPS13
YBX1
HNRNPA3
NOLC1
RPL13A
RPLP2
SNRPA
ALYREF
RPL30
RPL34
SNRPD1
SNRPD2
SNU13
CCT4
HNRNPL
PFN2
RPS4X
TBC1D5
MUC16
PLXNA4
RPL38
SLC25A31
SNRPF
USP44
CCT6A
HNRNPM
NACA
NGB
WBP11
CCT8
MAP4
MYL6B
PDIA6
RPL36A
RUFY1
SNRPC
TEX264
YTHDF3
ERH
FAM120A
KSR2
ABRAXAS2
ACTBL2
CNTNAP4
H2AC21
KBTBD3
RTL1
RUFY3
KIAA1614
SRSF8
TUBA4B
IGKV1-5
IGLV3-19
NET1
AIFM1
BRD4
PDCD1
NDUFS7
LPIN2
SIAH2
CIAO1
LPIN3
CIAO2A
OTUD1
RIPK1
AURKA
SHH
GATA3
TGFB2
GFRA1
PKN2
UBR2
NFKBIA
MPO
ABCC1
CASP6
TRPV1
SPP1
EHHADH
BRAF
CASP8
MAPT
IDO1
UBE2L3
SPI1
DDIT4
GPX2
SF3B2
RNF31
MCU
IL4I1
TRIM36
CHEK2
CFTR
FGFR4
FOXO1
SMARCA4
CDC42
GNAS
NPM1
VCP
CPS1
EEF2
NLRP3
CAD
GRN
IL1B
MALT1
MIF
MUC1
HADHB
HCFC1
OGT
PPARGC1A
FHL2
HTR1D
HUWE1
RPS6KB2
TXN
ULK1
C1QBP
SF3B1
ABCA4
ASXL1
BAMBI
COPB2
KPNB1
MYO9B
RB1CC1
RBBP4
AHCYL1
CEACAM5
CENPF
DIAPH3
EFTUD2
GPX1
GUCY1A1
KPNA2
PRMT7
RPS10
RPS27A
RUVBL2
ALOX12B
ANO6
CBX5
COPA
NLRP2
NNT
POLR2B
POLR2E
PRPF8
RPS12
RPS23
TNPO1
ALOX15B
BNIP3
CISD2
COPB1
DNAJA1
ID1
MAGED2
MSRB3
NLRP7
RBBP7
ALDH1L1
ALDH1L2
BNIP3L
CDO1
HAT1
RBM10
ARCN1
ASXL2
COPE
DLX2
DNAJA2
FAT1
ID3
PCMT1
RPS15
TXNIP
COPG1
NAP1L4
RCN2
RNF113A
UBE2O
FOXK2
GOLGA4
HCFC2
KLHDC2
RPL24
ARMC5
BTN3A1
COPG2
MUC20
SNRPA1
DUSP26
GCN1
NAP1L5
RAB13
SIGLEC9
SPRR1A
ANKHD1
FOXK1
TRIM46
LANCL2
FOXI2
FOXI3
OTUD6A
ACSF2
ADAM23
AEBP2
AGPAT3
AGPS
ALOXE3
AMN
AQP3
AQP5
AQP8
ARHGEF26-AS1
ASMTL-AS1
ATG13
ATG3
ATG4D
ATP5MC3
BID
BRD7
BRPF1
CCDC6
CDCA3
CGAS
CHP1
CLTRN
COX4I2
CPEB1
CS
CYP4F8
DCAF7
DUOX2
EGLN2
EGR1
ELOVL5
EMC2
EPT1
FADS1
FAR1
FOXO4
G6PDX
GABARAPL2
GPAT4
GRIA3
H19
HOTAIR
HRAS
IFNA1
IFNA10
IFNA13
IFNA14
IFNA16
IFNA17
IFNA2
IFNA21
IFNA4
IFNA5
IFNA6
IFNA7
IFNA8
INTS2
KDM5A
KDM6B
KMT2D
LCE2C
LIG3
LYRM1
MAP3K11
MAP3K14
MAPK14
MAPK3
MAPK9
MEG3
MFN2
MIB1
MIB2
MICU1
MIR135B
MIR15A
MIR214
MIR302A
MIR324
MIR335
MIR375
MIR5096
MIR539
MIR6852
MIR761
MLLT1
MT1DP
MTDH
MYB
NDRG1
NOX3
NOX5
NR1D1
NR1D2
NRAS
OSBPL9
PEX10
PEX12
PEX2
PEX3
PEX6
PGD
PHF21A
PIEZO1
PIK3CA
POM121L12
PPARG
PRKCA
PTPN6
PVT1
SCP2
SLC25A28
SMAD7
SMPD1
SNX4
SNX5
TAFAZZIN
TIMM9
TOR2A
TSC1
TTPA
ULK2
WIPI1
WIPI2
YY1AP1
ZFAS1
ANGPTL7
ARRDC3
ASNS
ATP6V1G2
BLOC1S5-TXNDC5
CBR1
CEBPG
CXCL2
DDIT3
DRD4
DRD5
DUSP1
EIF2AK4
EIF2S1
GDF15
GPT2
HBA1
HERPUD1
HIC1
HSD17B11
IL33
JDP2
KLHL24
LRRFIP1
LURAP1L
MIR30B
MIR4715
MMP13
MT3
NCF2
NNMT
NOS2
OXSR1
PCK2
PLIN4
PSAT1
RGS4
RRM2
SELENOS
SETD1B
SLC1A4
SLC2A1
SLC2A12
SLC2A14
SLC2A3
SLC2A6
SLC2A8
SLC7A5
SNORA16A
SRXN1
STMN1
TFAP2C
TRIB3
TSC22D3
TUBE1
UBC
VEGFA
VLDLR
ZFP69B
ZNF419
ABHD12
ACOT1
ADAMTS13
ADIPOQ
AKT1S1
ARF6
ARNTL
BRD2
BRD3
BRDT
CAMKK2
CDH1
CREB3
CREB5
ENO3
ENPP2
FNDC5
FURIN
GLRX5
GSTM1
HSF1
ISCU
KIF20A
KLHDC3
LINC00336
LINC01833
MAPKAP1
MARCHF5
MEG8
MIR130B
MIR137
MIR17
MIR18A
MIR190A
MIR212
MIR27A
MIR424
MIR4443
MIR522
MIR545
MIR670
MIR9-1
MIR9-2
MIR9-3
MIR9-3HG
MLST8
MPC1
MS4A15
MTF1
NCOA3
NEAT1
NR4A1
NR5A2
NT5DC2
NUPR1
OIP5-AS1
P4HB
PANX2
PARP1
PARP10
PARP11
PARP12
PARP14
PARP15
PARP16
PARP2
PARP3
PARP4
PARP6
PARP8
PARP9
PML
PPARD
PPP1R13L
PRR5
PTPN18
RARRES2
RHEBP1
RICTOR
RPTOR
SENP1
SIRT2
SLC16A1
SRC
SREBF2
SRSF9
SUV39H1
TERT
TFAM
TMBIM4
TMEM161B-DT
TMSB4X
TMSB4Y
TP63
TRIB2
VDR
LOC109002170
tulp1a
tulp1b
