# Supplementary material for: Bioinformatics analysis of ferroptosis-related biomarkers and potential drug predictions in doxorubicin-induced cardiotoxicity
Source: Front Cardiovasc Med. 2025 Apr 24;12:1566782. doi: 10.3389/fcvm.2025.1566782 (PMC12058674; doi:10.3389/fcvm.2025.1566782)
Supplement: Supplementary file 1 [file Datasheet1.zip › Table S2 (original data of Figure 5)/Acquisition of key genes in DE-FRGs.xlsx]

## Sheet: Sheet1
LASSO	SVM-RFE	RandomForest
ALDH1A3	HDDC3	SQLE
CHAC1	LDHA	TXNIP
CHMP6	SNRPD1	SPHK1
CTNND1	KLHDC3	KLHDC3
DLX2	FHL2	GATA3
FOXC1	ALDH1A3	TGFB1
GCH1	GFRA1	NDRG1
HDDC3	CHMP6	WDR76
KAT5	YWHAE	SMARCB1
KLHDC3	CNBP	MMP2
MAPK9	NDRG1	RCN2
NDRG1	EGLN2	DKK1
SPHK1	CHAC1	ANKRD1
TFAP2C	HILPDA	GLS2
TUBA1A	MAPK9	HERPUD1
	GCH1	MAP1LC3B
	ANXA4	ADAM15
	MAP1LC3B	PRNP
	PDK4	ARCN1
	ISCA2	TUBA1A
	ANKRD1	HIC1
	EMC2	CBX5
	SPHK1	EMC2
	PRNP
	NET1
	CDO1
	P4HA1
	PARP8
	EPAS1
	DLX2
