# Supplementary material for: Bioinformatics analysis of ferroptosis-related biomarkers and potential drug predictions in doxorubicin-induced cardiotoxicity
Source: Front Cardiovasc Med. 2025 Apr 24;12:1566782. doi: 10.3389/fcvm.2025.1566782 (PMC12058674; doi:10.3389/fcvm.2025.1566782)
Supplement: Supplementary file 1 [file Datasheet1.zip › Table S3(original data of Figure 6)/training sets.xlsx]

## Sheet: Sheet1
outcome	KLHDC3	NDRG1
CON	6.61569	2.53512
CON	6.65314	2.58433
CON	6.79526	2.27327
CON	6.80568	2.28248
CON	6.51225	2.08005
CON	6.46633	2.08154
CON	6.43282	1.98439
DOX	5.19728	3.57125
DOX	5.33718	3.69257
DOX	5.51498	3.98669
DOX	5.63286	4.34571
DOX	5.42959	3.86618
DOX	5.34502	3.76129
DOX	5.18921	3.91212
