# Supplementary material for: Bioinformatics analysis of ferroptosis-related biomarkers and potential drug predictions in doxorubicin-induced cardiotoxicity
Source: Front Cardiovasc Med. 2025 Apr 24;12:1566782. doi: 10.3389/fcvm.2025.1566782 (PMC12058674; doi:10.3389/fcvm.2025.1566782)
Supplement: Supplementary file 1 [file Datasheet1.zip › Table S3(original data of Figure 6)/validation sets.xlsx]

## Sheet: Sheet1
	KLHDC3	NDRG1
CON		2.78738
CON	6.29724	2.69932
CON	6.38878	3.43396
CON	6.58423	2.91502
DOX	5.71511	3.77032
DOX	5.70563	3.37683
DOX	5.69985	3.81711
DOX		3.74412
