# Supplementary material for: Bioinformatics analysis of ferroptosis-related biomarkers and potential drug predictions in doxorubicin-induced cardiotoxicity
Source: Front Cardiovasc Med. 2025 Apr 24;12:1566782. doi: 10.3389/fcvm.2025.1566782 (PMC12058674; doi:10.3389/fcvm.2025.1566782)
Supplement: Supplementary file 1 [file Datasheet1.zip › Table S4 (original data of Figure 8)/mRNA-miRNA-lncRNA.xlsx]

## Sheet: Sheet1
miRNA	lncRNA
hsa-miR-24-3p	AL031282.2
hsa-miR-24-3p	ASH1L-AS1
hsa-miR-24-3p	BOLA3-AS1
hsa-miR-24-3p	AC005034.3
hsa-miR-24-3p	LINC01963
hsa-miR-24-3p	NAALADL2-AS2
hsa-miR-24-3p	CT66
hsa-miR-24-3p	AC079781.5
hsa-miR-24-3p	AC104958.2
hsa-miR-24-3p	EBLN3P
hsa-miR-24-3p	AC002101.1
hsa-miR-24-3p	AP006621.5
hsa-miR-24-3p	KCNQ1OT1
hsa-miR-24-3p	AC091564.7
hsa-miR-24-3p	NEAT1
hsa-miR-24-3p	AC012531.1
hsa-miR-24-3p	AC125603.2
hsa-miR-24-3p	AC156455.1
hsa-miR-24-3p	AC131009.4
hsa-miR-24-3p	DIO3OS
hsa-miR-24-3p	AL049840.5
hsa-miR-24-3p	SNHG19
hsa-miR-24-3p	LINC00921
hsa-miR-24-3p	AC022167.2
hsa-miR-24-3p	AC135048.1
hsa-miR-24-3p	AC018553.1
hsa-miR-24-3p	AC092127.1
hsa-miR-24-3p	SNAI3-AS1
hsa-miR-24-3p	AC005837.1
hsa-miR-24-3p	ILF3-DT
hsa-miR-24-3p	AC092279.1
hsa-miR-24-3p	AC005394.2
hsa-miR-24-3p	AC007191.1
hsa-miR-24-3p	NRSN2-AS1
hsa-miR-24-3p	AL035661.1
hsa-miR-24-3p	LINC01694
hsa-miR-24-3p	DUXAP8
hsa-miR-24-3p	AP000553.1
hsa-miR-24-3p	AL008721.2
hsa-miR-24-3p	MIAT
hsa-miR-24-3p	TTC28-AS1
hsa-miR-24-3p	MIRLET7BHG
hsa-miR-24-3p	LINC00630
hsa-miR-24-3p	DANT2
hsa-miR-24-3p	LINC00893
hsa-miR-24-3p	LINC00894
hsa-miR-214-3p	AL645608.2
hsa-miR-214-3p	AL031282.2
hsa-miR-214-3p	MIR34AHG
hsa-miR-214-3p	LINC00339
hsa-miR-214-3p	SLFNL1-AS1
hsa-miR-214-3p	LINC01140
hsa-miR-214-3p	MIR29B2CHG
hsa-miR-214-3p	AL160408.3
hsa-miR-214-3p	AC012513.3
hsa-miR-214-3p	LINC02832
hsa-miR-214-3p	FGD5-AS1
hsa-miR-214-3p	TMCC1-AS1
hsa-miR-214-3p	PP7080
hsa-miR-214-3p	SLC9A3-AS1
hsa-miR-214-3p	TMEM161B-AS1
hsa-miR-214-3p	EPB41L4A-AS1
hsa-miR-214-3p	CASC15
hsa-miR-214-3p	CT66
hsa-miR-214-3p	STAG3L5P-PVRIG2P-PILRB
hsa-miR-214-3p	AC069281.2
hsa-miR-214-3p	AP003472.2
hsa-miR-214-3p	AC084125.2
hsa-miR-214-3p	AL157392.3
hsa-miR-214-3p	AP006621.5
hsa-miR-214-3p	KCNQ1OT1
hsa-miR-214-3p	NEAT1
hsa-miR-214-3p	AP003119.3
hsa-miR-214-3p	AC026362.1
hsa-miR-214-3p	MIR17HG
hsa-miR-214-3p	LINC00641
hsa-miR-214-3p	Z98883.1
hsa-miR-214-3p	AC106820.4
hsa-miR-214-3p	AC020663.4
hsa-miR-214-3p	AC109460.3
hsa-miR-214-3p	SLX1A-SULT1A3
hsa-miR-214-3p	AC113189.4
hsa-miR-214-3p	AC055811.4
hsa-miR-214-3p	SNHG16
hsa-miR-214-3p	AC087741.1
hsa-miR-214-3p	LINC00482
hsa-miR-214-3p	LINC01535
hsa-miR-214-3p	AC093227.1
hsa-miR-214-3p	PCAT19
hsa-miR-214-3p	A1BG-AS1
hsa-miR-214-3p	AL121906.2
hsa-miR-214-3p	SNHG17
hsa-miR-214-3p	TSPEAR-AS2
hsa-miR-214-3p	AC002470.2
hsa-miR-214-3p	MIRLET7BHG
hsa-miR-214-3p	C22orf34
hsa-miR-214-3p	XIST
hsa-miR-96-5p	MRPL20-AS1
hsa-miR-96-5p	FLJ37453
hsa-miR-96-5p	AC124045.1
hsa-miR-96-5p	AC093866.1
hsa-miR-96-5p	AL049555.1
hsa-miR-96-5p	CASC19
hsa-miR-96-5p	EBLN3P
hsa-miR-96-5p	KCNQ1OT1
hsa-miR-96-5p	MALAT1
hsa-miR-96-5p	LINC02381
hsa-miR-96-5p	AC016705.2
hsa-miR-96-5p	AC135050.6
hsa-miR-96-5p	AC243964.4
hsa-miR-96-5p	MZF1-AS1
hsa-miR-96-5p	XIST
hsa-miR-182-5p	SNHG3
hsa-miR-182-5p	LAMTOR5-AS1
hsa-miR-182-5p	AC005034.3
hsa-miR-182-5p	PP7080
hsa-miR-182-5p	MROCKI
hsa-miR-182-5p	KCNQ1OT1
hsa-miR-182-5p	SNHG1
hsa-miR-182-5p	NEAT1
hsa-miR-182-5p	AC005831.1
hsa-miR-182-5p	AL137129.1
hsa-miR-182-5p	SNHG14
hsa-miR-182-5p	GABPB1-AS1
hsa-miR-182-5p	AC002310.1
hsa-miR-182-5p	LINC02693
hsa-miR-182-5p	SNHG16
hsa-miR-182-5p	AC005261.1
hsa-miR-182-5p	NORAD
hsa-miR-182-5p	MIR548XHG
hsa-miR-182-5p	AL157700.1
hsa-miR-182-5p	XIST
hsa-miR-24-3p	KLHDC3
hsa-miR-486-3p	KLHDC3
hsa-miR-214-3p	KLHDC3
hsa-miR-4510	NDRG1
hsa-miR-182-5p	NDRG1
hsa-miR-96-5p	NDRG1
