# Supplementary material for: Bioinformatics analysis of ferroptosis-related biomarkers and potential drug predictions in doxorubicin-induced cardiotoxicity
Source: Front Cardiovasc Med. 2025 Apr 24;12:1566782. doi: 10.3389/fcvm.2025.1566782 (PMC12058674; doi:10.3389/fcvm.2025.1566782)
Supplement: Supplementary file 1 [file Datasheet1.zip › Table S4 (original data of Figure 8)/NDRG1.xlsx]

## Sheet: Sheet1
miRDB	miRWalk	TarBase	TargetScan
hsa-miR-875-3p	hsa-let-7a-5p	hsa-miR-34a-5p	hsa-miR-655-3p
hsa-miR-6807-5p	hsa-let-7a-2-3p	hsa-miR-106b-5p	hsa-miR-374c-5p
hsa-miR-583	hsa-let-7a-2-3p	hsa-let-7b-5p	hsa-miR-133a-3p.2
hsa-miR-4736	hsa-let-7b-5p	hsa-miR-20a-5p	hsa-miR-133b
hsa-miR-4527	hsa-let-7b-5p	hsa-miR-7-5p	hsa-miR-133a-3p.1
hsa-miR-6503-5p	hsa-let-7b-5p	hsa-let-7d-5p	hsa-miR-9-5p
hsa-miR-7107-3p	hsa-let-7b-3p	hsa-miR-17-5p	hsa-miR-182-5p
hsa-miR-1207-5p	hsa-let-7c-5p	hsa-miR-18a-5p	hsa-miR-1271-5p
hsa-miR-6753-3p	hsa-let-7c-5p	hsa-miR-27b-3p	hsa-miR-96-5p
hsa-miR-6514-3p	hsa-let-7c-5p	hsa-miR-93-5p	hsa-miR-325-3p
hsa-miR-449c-5p	hsa-let-7d-5p	hsa-miR-106a-5p	hsa-miR-3196
hsa-miR-34b-5p	hsa-let-7e-5p	hsa-miR-16-5p	hsa-miR-3180-3p
hsa-miR-2682-5p	hsa-let-7e-5p	hsa-miR-27a-3p	hsa-miR-3180
hsa-miR-4763-3p	hsa-let-7e-3p	hsa-let-7c-5p	hsa-miR-6816-5p
hsa-miR-335-5p	hsa-let-7f-5p	hsa-miR-183-5p	hsa-miR-4697-5p
hsa-miR-12119	hsa-let-7f-2-3p	hsa-miR-423-5p	hsa-miR-4488
hsa-miR-10524-5p	hsa-miR-15a-5p	hsa-miR-15a-5p	hsa-miR-1237-5p
hsa-miR-4279	hsa-miR-15a-3p	hsa-miR-15b-5p	hsa-miR-6784-5p
hsa-miR-3125	hsa-miR-16-5p	hsa-miR-182-5p	hsa-miR-759
hsa-miR-593-3p	hsa-miR-18a-3p	hsa-miR-20b-5p	hsa-miR-383-5p.1
hsa-miR-655-3p	hsa-miR-19a-5p	hsa-miR-196a-5p	hsa-miR-383-5p.2
hsa-miR-374c-5p	hsa-miR-19b-1-5p	hsa-miR-335-5p	hsa-miR-4756-3p
hsa-miR-1299	hsa-miR-20a-5p	hsa-miR-33a-5p	hsa-miR-4797-5p
hsa-miR-3670	hsa-miR-23a-5p	hsa-let-7i-5p	hsa-miR-6845-5p
hsa-miR-6859-5p	hsa-miR-23a-5p	hsa-miR-103a-3p	hsa-miR-6762-5p
hsa-miR-3916	hsa-miR-23a-5p	hsa-miR-181b-5p	hsa-miR-6805-5p
hsa-miR-6127	hsa-miR-23a-3p	hsa-miR-181d-5p	hsa-miR-4779
hsa-miR-4510	hsa-miR-24-3p	hsa-miR-18b-5p	hsa-miR-765
hsa-miR-4697-5p	hsa-miR-24-3p	hsa-miR-200c-3p	hsa-miR-7106-5p
hsa-miR-4488	hsa-miR-24-2-5p	hsa-miR-30a-3p	hsa-miR-6825-5p
hsa-miR-6130	hsa-miR-25-5p	hsa-let-7a-5p	hsa-miR-6889-5p
hsa-miR-6129	hsa-miR-25-5p	hsa-let-7e-5p	hsa-miR-6777-5p
hsa-miR-765	hsa-miR-25-3p	hsa-miR-1-3p	hsa-miR-6781-5p
hsa-miR-1237-5p	hsa-miR-25-3p	hsa-miR-185-5p	hsa-miR-128-1-5p
hsa-miR-6133	hsa-miR-26a-1-3p	hsa-miR-200b-3p	hsa-miR-128-2-5p
hsa-miR-4713-3p	hsa-miR-26b-3p	hsa-miR-204-5p	hsa-miR-4488
hsa-miR-133b	hsa-miR-26b-3p	hsa-miR-210-3p	hsa-miR-1237-5p
hsa-miR-133a-3p	hsa-miR-27a-3p	hsa-miR-320a-3p	hsa-miR-4697-5p
hsa-miR-5004-3p	hsa-miR-28-5p	hsa-miR-33b-5p	hsa-miR-6805-5p
hsa-miR-1277-3p	hsa-miR-28-3p	hsa-miR-424-5p	hsa-miR-6798-5p
hsa-miR-202-5p	hsa-miR-28-3p	hsa-miR-625-5p	hsa-miR-6722-3p
hsa-miR-3922-5p	hsa-miR-29a-3p	hsa-let-7g-5p	hsa-miR-1909-3p
hsa-miR-6848-3p	hsa-miR-30a-3p	hsa-let-7i-3p	hsa-miR-1207-5p
hsa-miR-6843-3p	hsa-miR-31-5p	hsa-miR-107	hsa-miR-4763-3p
hsa-miR-6128	hsa-miR-31-3p	hsa-miR-124-3p	hsa-miR-940
hsa-miR-9902	hsa-miR-33a-3p	hsa-miR-181a-5p	hsa-miR-6808-5p
hsa-miR-3667-3p	hsa-miR-92a-3p	hsa-miR-191-5p	hsa-miR-6893-5p
hsa-miR-11181-3p	hsa-miR-92a-2-5p	hsa-miR-23a-3p	hsa-miR-4514
hsa-miR-7150	hsa-miR-93-5p	hsa-miR-26a-5p	hsa-miR-4692
hsa-miR-548au-3p	hsa-miR-93-5p	hsa-miR-26b-5p	hsa-miR-4736
hsa-miR-6825-5p	hsa-miR-93-3p	hsa-miR-320b	hsa-miR-7150
hsa-miR-5690	hsa-miR-93-3p	hsa-miR-532-5p	hsa-miR-1207-5p
hsa-miR-3605-5p	hsa-miR-96-5p	hsa-miR-652-3p	hsa-miR-4763-3p
hsa-miR-5003-5p	hsa-miR-98-5p	hsa-miR-887-3p	hsa-miR-183-5p.1
hsa-miR-520d-5p	hsa-miR-99a-3p	hsa-miR-941	hsa-miR-4523
hsa-miR-524-5p	hsa-miR-101-5p	hsa-miR-96-5p	hsa-miR-5004-3p
hsa-miR-4521	hsa-miR-29b-1-5p	hsa-miR-98-5p	hsa-miR-100-3p
hsa-miR-3658	hsa-miR-29b-1-5p	hsa-let-7a-2-3p	hsa-miR-520d-5p
hsa-miR-4649-3p	hsa-miR-103a-3p	hsa-miR-101-3p	hsa-miR-524-5p
hsa-miR-7162-3p	hsa-miR-103a-3p	hsa-miR-1180-3p	hsa-miR-600
hsa-miR-149-3p	hsa-miR-103a-1-5p	hsa-miR-125b-1-3p	hsa-miR-4639-3p
hsa-miR-4722-5p	hsa-miR-105-5p	hsa-miR-128-3p	hsa-miR-6794-3p
hsa-miR-6799-5p	hsa-miR-105-5p	hsa-miR-1307-5p	hsa-miR-3670
hsa-miR-7113-3p	hsa-miR-16-2-3p	hsa-miR-130a-3p	hsa-miR-6818-3p
hsa-miR-7847-3p	hsa-miR-192-3p	hsa-miR-139-5p	hsa-miR-664b-3p
hsa-miR-1273h-5p	hsa-miR-192-3p	hsa-miR-143-3p	hsa-miR-579-3p
hsa-miR-6785-5p	hsa-miR-197-5p	hsa-miR-148a-3p	hsa-miR-3684
hsa-miR-1243	hsa-miR-197-5p	hsa-miR-181c-5p	hsa-miR-662
hsa-miR-3614-3p	hsa-miR-197-5p	hsa-miR-186-5p	hsa-miR-3616-3p
hsa-miR-4728-5p	hsa-miR-197-3p	hsa-miR-193a-3p	hsa-miR-5192
hsa-miR-6165	hsa-miR-198	hsa-miR-21-5p	hsa-miR-185-5p
hsa-miR-5093	hsa-miR-198	hsa-miR-221-5p	hsa-miR-4306
hsa-miR-1297	hsa-miR-199a-5p	hsa-miR-22-3p	hsa-miR-4644
hsa-miR-6818-3p	hsa-miR-199a-3p	hsa-miR-23b-5p	hsa-miR-620
hsa-miR-6883-5p	hsa-miR-199a-3p	hsa-miR-24-3p	hsa-miR-1270
hsa-miR-548u	hsa-miR-199a-3p	hsa-miR-25-3p	hsa-miR-4531
hsa-miR-662	hsa-miR-208a-5p	hsa-miR-29b-3p	hsa-miR-3121-5p
hsa-miR-7161-5p	hsa-miR-129-5p	hsa-miR-377-5p	hsa-miR-3667-3p
hsa-miR-6756-5p	hsa-miR-129-1-3p	hsa-miR-3934-5p	hsa-miR-6734-3p
hsa-miR-6766-5p	hsa-miR-129-1-3p	hsa-miR-423-3p	hsa-miR-6868-3p
hsa-miR-4761-5p	hsa-miR-148a-5p	hsa-miR-454-3p	hsa-miR-7162-5p
hsa-miR-182-5p	hsa-miR-148a-5p	hsa-miR-486-3p	hsa-miR-516a-3p
hsa-miR-96-5p	hsa-miR-30c-2-3p	hsa-miR-574-3p	hsa-miR-516b-3p
hsa-miR-1909-3p	hsa-miR-30d-5p	hsa-miR-744-5p	hsa-miR-2115-5p
hsa-miR-6722-3p	hsa-miR-30d-3p	hsa-miR-877-5p	hsa-miR-3977
hsa-miR-3714	hsa-miR-30d-3p	hsa-miR-92b-3p	hsa-miR-4327
hsa-miR-4708-5p	hsa-miR-30d-3p	hsa-miR-9985	hsa-miR-4708-5p
	hsa-miR-139-3p	hsa-let-7f-5p	hsa-miR-658
	hsa-miR-139-3p	hsa-let-7g-3p	hsa-miR-3605-5p
	hsa-miR-147a	hsa-miR-103b	hsa-miR-6077
	hsa-miR-7-5p	hsa-miR-105-5p	hsa-miR-7-5p
	hsa-miR-7-1-3p	hsa-miR-10a-5p	hsa-miR-569
	hsa-miR-7-2-3p	hsa-miR-10b-5p	hsa-miR-4252
	hsa-miR-34a-5p	hsa-miR-125a-3p	hsa-miR-196a-3p
	hsa-miR-34a-5p	hsa-miR-1270	hsa-miR-3688-5p
	hsa-miR-181b-5p	hsa-miR-1271-3p	hsa-miR-4693-3p
	hsa-miR-181b-5p	hsa-miR-1275	hsa-miR-5192
	hsa-miR-181c-5p	hsa-miR-128-1-5p	hsa-miR-4784
	hsa-miR-182-5p	hsa-miR-1290	hsa-miR-3150b-3p
	hsa-miR-183-5p	hsa-miR-1301-3p	hsa-miR-765
	hsa-miR-199b-5p	hsa-miR-1304-3p	hsa-miR-7106-5p
	hsa-miR-199b-3p	hsa-miR-133a-3p	hsa-miR-6825-5p
	hsa-miR-199b-3p	hsa-miR-143-5p	hsa-miR-4728-5p
	hsa-miR-199b-3p	hsa-miR-145-3p	hsa-miR-6785-5p
	hsa-miR-203a-5p	hsa-miR-147a	hsa-miR-6883-5p
	hsa-miR-203a-5p	hsa-miR-147b-3p	hsa-miR-149-3p
	hsa-miR-204-5p	hsa-miR-148a-5p	hsa-miR-4739
	hsa-miR-204-5p	hsa-miR-148b-3p	hsa-miR-1321
	hsa-miR-204-3p	hsa-miR-151a-5p	hsa-miR-4756-5p
	hsa-miR-205-5p	hsa-miR-155-5p	hsa-miR-6127
	hsa-miR-205-5p	hsa-miR-184	hsa-miR-4510
	hsa-miR-205-5p	hsa-miR-1843	hsa-miR-6130
	hsa-miR-205-5p	hsa-miR-1910-5p	hsa-miR-6129
	hsa-miR-210-5p	hsa-miR-1912-5p	hsa-miR-6133
	hsa-miR-210-3p	hsa-miR-193b-3p	hsa-miR-4419a
	hsa-miR-211-5p	hsa-miR-195-5p	hsa-miR-6834-5p
	hsa-miR-211-5p	hsa-miR-199a-3p	hsa-miR-6875-5p
	hsa-miR-211-5p	hsa-miR-199b-3p	hsa-miR-3126-5p
	hsa-miR-211-3p	hsa-miR-20a-3p	hsa-miR-7162-3p
	hsa-miR-211-3p	hsa-miR-211-5p	hsa-miR-4649-3p
	hsa-miR-212-5p	hsa-miR-221-3p	hsa-miR-4653-5p
	hsa-miR-212-5p	hsa-miR-222-5p	hsa-miR-3921
	hsa-miR-212-3p	hsa-miR-27a-5p	hsa-miR-146a-3p
	hsa-miR-212-3p	hsa-miR-296-3p	hsa-miR-301a-5p
	hsa-miR-212-3p	hsa-miR-29c-3p	hsa-miR-301b-5p
	hsa-miR-181a-3p	hsa-miR-301a-3p	hsa-miR-593-3p
	hsa-miR-214-5p	hsa-miR-301b-3p	hsa-miR-6818-3p
	hsa-miR-214-3p	hsa-miR-30b-3p	hsa-miR-6895-3p
	hsa-miR-214-3p	hsa-miR-30c-1-3p	hsa-miR-548au-3p
	hsa-miR-215-3p	hsa-miR-30c-2-3p	hsa-miR-34c-5p
	hsa-miR-216a-3p	hsa-miR-30d-3p	hsa-miR-449b-5p
	hsa-miR-217-5p	hsa-miR-30e-3p	hsa-miR-34a-5p
	hsa-miR-219a-1-3p	hsa-miR-3158-3p	hsa-miR-449a
	hsa-miR-222-3p	hsa-miR-3184-5p	hsa-miR-7150
	hsa-miR-222-3p	hsa-miR-324-3p	hsa-miR-544a
	hsa-miR-224-3p	hsa-miR-339-3p	hsa-miR-6867-5p
	hsa-let-7g-5p	hsa-miR-340-3p	hsa-miR-595
	hsa-let-7g-3p	hsa-miR-340-5p	hsa-miR-573
	hsa-let-7i-3p	hsa-miR-342-3p	hsa-miR-3616-5p
	hsa-miR-23b-5p	hsa-miR-34c-5p	hsa-miR-4795-5p
	hsa-miR-23b-3p	hsa-miR-361-5p	hsa-miR-3611
	hsa-miR-23b-3p	hsa-miR-3662	hsa-miR-758-3p
	hsa-miR-27b-5p	hsa-miR-374c-3p	hsa-miR-3119
	hsa-miR-27b-5p	hsa-miR-375-3p	hsa-miR-645
	hsa-miR-30b-5p	hsa-miR-378a-3p	hsa-miR-3135a
	hsa-miR-30b-3p	hsa-miR-378c	hsa-miR-3141
	hsa-miR-30b-3p	hsa-miR-425-3p	hsa-miR-3127-5p
	hsa-miR-30b-3p	hsa-miR-429	hsa-miR-3918
	hsa-miR-30b-3p	hsa-miR-4440	hsa-miR-1266-5p
	hsa-miR-124-5p	hsa-miR-4446-3p	hsa-miR-4518
	hsa-miR-125b-5p	hsa-miR-4477b	hsa-miR-3934-3p
	hsa-miR-125b-1-3p	hsa-miR-449a	hsa-miR-5707
	hsa-miR-125b-1-3p	hsa-miR-4510	hsa-miR-4269
	hsa-miR-128-1-5p	hsa-miR-4677-3p	hsa-miR-6715b-5p
	hsa-miR-128-1-5p	hsa-miR-483-3p	hsa-miR-4645-5p
	hsa-miR-128-3p	hsa-miR-485-5p	hsa-miR-4673
	hsa-miR-132-3p	hsa-miR-486-5p	hsa-miR-1911-3p
	hsa-miR-133a-3p	hsa-miR-503-5p	hsa-miR-4256
	hsa-miR-135a-5p	hsa-miR-505-5p	hsa-miR-4750-3p
	hsa-miR-135a-3p	hsa-miR-516b-5p	hsa-miR-1237-3p
	hsa-miR-135a-3p	hsa-miR-548k	hsa-miR-3922-3p
	hsa-miR-135a-2-3p	hsa-miR-574-5p	hsa-miR-3176
	hsa-miR-137-5p	hsa-miR-589-5p	hsa-miR-1228-5p
	hsa-miR-138-5p	hsa-miR-591	hsa-miR-4795-5p
	hsa-miR-138-5p	hsa-miR-624-5p	hsa-miR-4681
	hsa-miR-140-5p	hsa-miR-656-5p	hsa-miR-4496
	hsa-miR-140-3p	hsa-miR-664b-3p	hsa-miR-3125
	hsa-miR-142-3p	hsa-miR-7977	hsa-miR-6859-5p
	hsa-miR-142-3p	hsa-miR-92a-3p	hsa-miR-3916
	hsa-miR-143-5p	hsa-miR-940	hsa-miR-583
	hsa-miR-144-5p	hsa-miR-9-5p	hsa-miR-1276
	hsa-miR-145-5p	kshv-miR-K12-8-3p	hsa-miR-4311
	hsa-miR-191-3p		hsa-miR-935
	hsa-miR-191-3p		hsa-miR-4279
	hsa-miR-125a-3p		hsa-miR-1243
	hsa-miR-125a-3p		hsa-miR-4738-3p
	hsa-miR-125b-2-3p		hsa-miR-4664-3p
	hsa-miR-126-3p		hsa-miR-1180-3p
	hsa-miR-127-5p		hsa-miR-1290
	hsa-miR-127-3p		hsa-miR-541-5p
	hsa-miR-129-2-3p		hsa-miR-539-5p
	hsa-miR-129-2-3p		hsa-miR-1252-3p
	hsa-miR-134-5p		hsa-miR-6793-3p
	hsa-miR-134-5p		hsa-miR-6887-3p
	hsa-miR-134-5p		hsa-miR-6798-3p
	hsa-miR-134-5p		hsa-miR-4640-3p
	hsa-miR-134-3p		hsa-miR-556-3p
	hsa-miR-134-3p		hsa-miR-668-3p
	hsa-miR-149-5p		hsa-miR-4666b
	hsa-miR-149-5p		hsa-miR-6894-3p
	hsa-miR-149-3p		hsa-miR-4763-5p
	hsa-miR-149-3p		hsa-miR-1271-3p
	hsa-miR-149-3p		hsa-miR-550a-5p
	hsa-miR-149-3p		hsa-miR-550a-3-5p
	hsa-miR-150-5p		hsa-miR-583
	hsa-miR-150-5p		hsa-miR-6514-3p
	hsa-miR-150-3p		hsa-miR-6811-3p
	hsa-miR-154-5p		hsa-miR-214-5p
	hsa-miR-185-5p		hsa-miR-6894-3p
	hsa-miR-185-5p		hsa-miR-4774-3p
	hsa-miR-185-3p		hsa-miR-3152-5p
	hsa-miR-185-3p		hsa-miR-19b-2-5p
	hsa-miR-186-3p		hsa-miR-19a-5p
	hsa-miR-188-5p		hsa-miR-19b-1-5p
	hsa-miR-188-5p		hsa-miR-2052
	hsa-miR-188-5p		hsa-miR-1266-3p
	hsa-miR-188-3p		hsa-miR-7152-5p
	hsa-miR-193a-5p		hsa-miR-3667-3p
	hsa-miR-193a-5p		hsa-miR-3127-3p
	hsa-miR-193a-3p		hsa-miR-6756-3p
	hsa-miR-193a-3p		hsa-miR-3679-3p
	hsa-miR-206		hsa-miR-4446-5p
	hsa-miR-320a-5p		hsa-miR-1224-3p
	hsa-miR-320a-3p		hsa-miR-1260a
	hsa-miR-320a-3p		hsa-miR-1260b
	hsa-miR-200c-5p		hsa-miR-6819-3p
	hsa-miR-128-2-5p		hsa-miR-6877-3p
	hsa-miR-128-2-5p		hsa-miR-1287-3p
	hsa-miR-194-3p		hsa-miR-1251-5p
	hsa-miR-106b-3p		hsa-miR-6781-3p
	hsa-miR-29c-5p		hsa-miR-2682-3p
	hsa-miR-29c-3p		hsa-miR-7853-5p
	hsa-miR-30c-1-3p		hsa-miR-105-5p
	hsa-miR-200a-5p		hsa-miR-376a-2-5p
	hsa-miR-200a-5p		hsa-miR-1277-3p
	hsa-miR-302a-3p		hsa-miR-606
	hsa-miR-302a-3p		hsa-miR-4465
	hsa-miR-219a-2-3p		hsa-miR-1297
	hsa-miR-34b-5p		hsa-miR-26a-5p
	hsa-miR-34b-5p		hsa-miR-26b-5p
	hsa-miR-34b-3p		hsa-miR-676-5p
	hsa-miR-34c-5p		hsa-miR-6875-3p
	hsa-miR-34c-3p		hsa-miR-4659b-3p
	hsa-miR-299-5p		hsa-miR-4659a-3p
	hsa-miR-299-5p		hsa-miR-548c-3p
	hsa-miR-299-3p		hsa-miR-767-5p
	hsa-miR-99b-5p		hsa-miR-502-3p
	hsa-miR-296-5p		hsa-miR-501-3p
	hsa-miR-296-5p		hsa-miR-4777-5p
	hsa-miR-296-3p		hsa-miR-518f-5p
	hsa-miR-296-3p		hsa-miR-520c-5p
	hsa-miR-296-3p		hsa-miR-518d-5p
	hsa-miR-362-5p		hsa-miR-526a
	hsa-miR-362-5p		hsa-miR-523-5p
	hsa-miR-362-5p		hsa-miR-519b-5p
	hsa-miR-363-5p		hsa-miR-519c-5p
	hsa-miR-363-3p		hsa-miR-522-5p
	hsa-miR-363-3p		hsa-miR-518e-5p
	hsa-miR-365a-5p		hsa-miR-519a-5p
	hsa-miR-365b-5p		hsa-miR-3160-5p
	hsa-miR-302c-5p		hsa-miR-330-3p
	hsa-miR-367-3p		hsa-miR-20a-3p
	hsa-miR-376c-3p		hsa-miR-544a-3p
	hsa-miR-370-5p		hsa-miR-103a-2-5p
	hsa-miR-370-3p		hsa-miR-3977
	hsa-miR-371a-5p		hsa-miR-6885-3p
	hsa-miR-371a-5p		hsa-miR-100-3p
	hsa-miR-371a-3p		hsa-miR-551b-5p
	hsa-miR-372-5p		hsa-miR-548c-3p
	hsa-miR-372-3p		hsa-miR-6508-5p
	hsa-miR-373-5p		hsa-miR-8067
	hsa-miR-373-3p		hsa-miR-3146
	hsa-miR-375-5p		hsa-miR-3605-5p
	hsa-miR-375-5p		hsa-miR-5589-3p
	hsa-miR-375-3p		hsa-miR-6885-3p
	hsa-miR-375-3p		hsa-miR-3140-3p
	hsa-miR-377-5p		hsa-miR-6078
	hsa-miR-377-5p		hsa-miR-6888-5p
	hsa-miR-378a-5p		hsa-miR-4768-3p
	hsa-miR-378a-5p		hsa-miR-665
	hsa-miR-378a-3p		hsa-miR-3607-3p
	hsa-miR-378a-3p		hsa-miR-3686
	hsa-miR-380-5p		hsa-miR-1231
	hsa-miR-381-3p		hsa-miR-632
	hsa-miR-382-5p		hsa-miR-4288
	hsa-miR-383-5p		hsa-miR-628-5p
	hsa-miR-383-5p		hsa-miR-1282
	hsa-miR-383-5p		hsa-miR-1322
	hsa-miR-340-3p		hsa-miR-548ap-3p
	hsa-miR-330-5p		hsa-miR-548aa
	hsa-miR-328-5p		hsa-miR-548t-3p
	hsa-miR-328-5p		hsa-miR-548z
	hsa-miR-328-3p		hsa-miR-548ac
	hsa-miR-328-3p		hsa-miR-548bb-3p
	hsa-miR-328-3p		hsa-miR-548d-3p
	hsa-miR-328-3p		hsa-miR-548h-3p
	hsa-miR-342-5p		hsa-miR-3613-3p
	hsa-miR-342-3p		hsa-miR-3614-3p
	hsa-miR-337-5p		hsa-miR-1910-3p
	hsa-miR-326		hsa-miR-6511a-5p
	hsa-miR-326		hsa-miR-1827
	hsa-miR-151a-3p		hsa-miR-3150b-3p
	hsa-miR-135b-5p		hsa-miR-4784
	hsa-miR-135b-3p		hsa-miR-765
	hsa-miR-331-5p		hsa-miR-6894-5p
	hsa-miR-331-3p		hsa-miR-766-5p
	hsa-miR-324-5p		hsa-miR-7154-3p
	hsa-miR-324-5p		hsa-miR-7847-3p
	hsa-miR-324-3p		hsa-miR-7114-5p
	hsa-miR-338-5p		hsa-miR-7974
	hsa-miR-339-5p		hsa-miR-4741
	hsa-miR-339-5p		hsa-miR-4675
	hsa-miR-339-3p		hsa-miR-185-3p
	hsa-miR-339-3p		hsa-miR-4489
	hsa-miR-335-3p		hsa-miR-4283
	hsa-miR-335-3p		hsa-miR-4260
	hsa-miR-133b		hsa-miR-1227-5p
	hsa-miR-325		hsa-miR-92a-1-5p
	hsa-miR-345-5p		hsa-miR-6086
	hsa-miR-345-3p		hsa-miR-377-5p
	hsa-miR-346		hsa-miR-6799-5p
	hsa-miR-346		hsa-miR-149-3p
	hsa-miR-346		hsa-miR-1273h-5p
	hsa-miR-346		hsa-miR-7106-5p
	hsa-miR-196b-3p		hsa-miR-6780a-5p
	hsa-miR-422a		hsa-miR-6779-5p
	hsa-miR-422a		hsa-miR-30b-3p
	hsa-miR-422a		hsa-miR-3689c
	hsa-miR-423-5p		hsa-miR-3689b-3p
	hsa-miR-423-3p		hsa-miR-3689a-3p
	hsa-miR-425-5p		hsa-miR-6883-5p
	hsa-miR-425-3p		hsa-miR-4728-5p
	hsa-miR-18b-5p		hsa-miR-6785-5p
	hsa-miR-18b-3p		hsa-miR-1233-5p
	hsa-miR-18b-3p		hsa-miR-6778-5p
	hsa-miR-18b-3p		hsa-miR-6756-5p
	hsa-miR-20b-3p		hsa-miR-6766-5p
	hsa-miR-449a		hsa-miR-608
	hsa-miR-450a-5p		hsa-miR-4651
	hsa-miR-450a-1-3p		hsa-miR-6782-5p
	hsa-miR-431-5p		hsa-miR-6798-5p
	hsa-miR-431-3p		hsa-miR-6516-3p
	hsa-miR-433-5p		hsa-miR-6847-3p
	hsa-miR-433-5p		hsa-miR-24-3p
	hsa-miR-433-3p		hsa-miR-4284
	hsa-miR-329-5p		hsa-miR-149-5p
	hsa-miR-452-5p		hsa-miR-892b
	hsa-miR-412-3p		hsa-miR-653-3p
	hsa-miR-412-3p		hsa-miR-34b-3p
	hsa-miR-412-3p		hsa-miR-6507-5p
	hsa-miR-376b-5p		hsa-miR-345-3p
	hsa-miR-483-5p		hsa-miR-670-5p
	hsa-miR-483-3p		hsa-miR-125b-5p
	hsa-miR-484		hsa-miR-125a-5p
	hsa-miR-484		hsa-miR-4319
	hsa-miR-484		hsa-miR-4732-3p
	hsa-miR-485-5p		hsa-miR-7113-3p
	hsa-miR-485-5p		hsa-miR-6867-3p
	hsa-miR-485-3p		hsa-miR-4287
	hsa-miR-485-3p		hsa-miR-4685-3p
	hsa-miR-486-5p		hsa-miR-4469
	hsa-miR-486-5p		hsa-miR-629-3p
	hsa-miR-486-5p		hsa-miR-4713-5p
	hsa-miR-486-3p		hsa-miR-942-5p
	hsa-miR-486-3p		hsa-miR-3646
	hsa-miR-487a-5p		hsa-miR-1252-3p
	hsa-miR-487a-5p		hsa-miR-4799-5p
	hsa-miR-487a-5p		hsa-miR-4762-5p
	hsa-miR-489-5p		hsa-miR-7-2-3p
	hsa-miR-490-5p		hsa-miR-7-1-3p
	hsa-miR-490-5p		hsa-miR-1468-3p
	hsa-miR-490-5p		hsa-miR-548aw
	hsa-miR-490-3p		hsa-miR-548f-5p
	hsa-miR-491-3p		hsa-miR-548aj-5p
	hsa-miR-511-5p		hsa-miR-548x-5p
	hsa-miR-511-5p		hsa-miR-548g-5p
	hsa-miR-146b-3p		hsa-miR-651-3p
	hsa-miR-202-3p		hsa-miR-4521
	hsa-miR-492		hsa-miR-4263
	hsa-miR-492		hsa-miR-136-5p
	hsa-miR-493-5p		hsa-miR-4290
	hsa-miR-493-5p		hsa-miR-3157-3p
	hsa-miR-493-3p		hsa-miR-874-3p
	hsa-miR-493-3p		hsa-miR-744-3p
	hsa-miR-493-3p		hsa-miR-4423-5p
	hsa-miR-432-3p		hsa-miR-6501-5p
	hsa-miR-432-3p		hsa-miR-409-3p
	hsa-miR-193b-5p		hsa-miR-613
	hsa-miR-193b-5p		hsa-miR-1-3p
	hsa-miR-193b-3p		hsa-miR-206
	hsa-miR-193b-3p		hsa-miR-6833-5p
	hsa-miR-193b-3p		hsa-miR-3190-3p
	hsa-miR-497-5p		hsa-miR-7114-5p
	hsa-miR-181d-5p		hsa-miR-6879-5p
	hsa-miR-181d-5p		hsa-miR-4436b-3p
	hsa-miR-181d-3p		hsa-miR-6735-5p
	hsa-miR-181d-3p		hsa-miR-4632-5p
	hsa-miR-512-5p		hsa-miR-7843-5p
	hsa-miR-512-3p		hsa-miR-6837-5p
	hsa-miR-498-5p		hsa-miR-4685-5p
	hsa-miR-498-3p		hsa-miR-1197
	hsa-miR-520e-5p		hsa-miR-8080
	hsa-miR-520e-3p		hsa-miR-4708-3p
	hsa-miR-515-3p		hsa-miR-2276-3p
	hsa-miR-519e-5p		hsa-miR-6801-3p
	hsa-miR-519e-3p		hsa-miR-6810-3p
	hsa-miR-520f-5p		hsa-miR-210-5p
	hsa-miR-520f-3p		hsa-miR-6850-3p
	hsa-miR-519c-5p		hsa-miR-6772-3p
	hsa-miR-519c-5p		hsa-miR-4268
	hsa-miR-520a-3p		hsa-miR-4448
	hsa-miR-520a-3p		hsa-miR-1825
	hsa-miR-519b-5p		hsa-miR-188-5p
	hsa-miR-519b-5p		hsa-miR-6866-3p
	hsa-miR-525-5p		hsa-miR-6830-5p
	hsa-miR-525-5p		hsa-miR-3529-3p
	hsa-miR-525-3p		hsa-miR-3529-3p
	hsa-miR-523-5p		hsa-miR-5003-5p
	hsa-miR-523-5p		hsa-miR-505-3p.2
	hsa-miR-523-3p		hsa-miR-4695-3p
	hsa-miR-523-3p		hsa-miR-1243
	hsa-miR-518f-3p		hsa-miR-4793-3p
	hsa-miR-520b-3p		hsa-miR-5003-5p
	hsa-miR-518b		hsa-miR-140-3p.1
	hsa-miR-518b		hsa-miR-4713-3p
	hsa-miR-518b		hsa-miR-450b-3p
	hsa-miR-520c-3p		hsa-miR-769-3p
	hsa-miR-518c-5p		hsa-miR-638
	hsa-miR-518c-3p		hsa-miR-619-5p
	hsa-miR-524-3p		hsa-miR-6506-5p
	hsa-miR-524-3p		hsa-miR-320e
	hsa-miR-519d-5p		hsa-miR-3690
	hsa-miR-519d-5p		hsa-miR-4254
	hsa-miR-519d-3p		hsa-miR-1343-3p
	hsa-miR-520d-3p		hsa-miR-6783-3p
	hsa-miR-520g-3p		hsa-miR-377-3p
	hsa-miR-516b-3p		hsa-miR-4705
	hsa-miR-518e-5p		hsa-miR-4503
	hsa-miR-518e-5p		hsa-miR-1290
	hsa-miR-518e-3p		hsa-miR-876-5p
	hsa-miR-518a-3p		hsa-miR-3167
	hsa-miR-518d-3p		hsa-miR-378j
	hsa-miR-518d-3p		hsa-miR-6839-5p
	hsa-miR-520h		hsa-miR-1243
	hsa-miR-522-5p		hsa-miR-548ar-3p
	hsa-miR-522-5p		hsa-miR-548a-3p
	hsa-miR-519a-5p		hsa-miR-548f-3p
	hsa-miR-519a-5p		hsa-miR-548e-3p
	hsa-miR-516a-3p		hsa-miR-548az-3p
	hsa-miR-500a-5p		hsa-miR-570-3p
	hsa-miR-500a-5p		hsa-miR-4699-5p
	hsa-miR-500a-5p		hsa-miR-5685
	hsa-miR-500a-3p		hsa-miR-4690-3p
	hsa-miR-500a-3p		hsa-miR-6849-3p
	hsa-miR-501-5p		hsa-miR-6720-5p
	hsa-miR-501-5p		hsa-miR-6512-3p
	hsa-miR-502-5p		hsa-miR-4682
	hsa-miR-502-5p		hsa-miR-5690
	hsa-miR-502-3p		hsa-miR-4524b-3p
	hsa-miR-502-3p		hsa-miR-1324
	hsa-miR-502-3p		hsa-miR-6801-5p
	hsa-miR-450a-2-3p		hsa-miR-4661-3p
	hsa-miR-503-5p		hsa-miR-1185-5p
	hsa-miR-504-5p		hsa-miR-3605-5p
	hsa-miR-504-5p		hsa-miR-3679-5p
	hsa-miR-504-5p		hsa-miR-7162-3p
	hsa-miR-504-5p		hsa-miR-4649-3p
	hsa-miR-504-3p		hsa-miR-4303
	hsa-miR-504-3p		hsa-miR-6874-3p
	hsa-miR-504-3p		hsa-miR-148b-5p
	hsa-miR-505-5p		hsa-miR-335-5p
	hsa-miR-505-5p		hsa-miR-1260a
	hsa-miR-505-3p		hsa-miR-1260b
	hsa-miR-506-3p		hsa-miR-1224-3p
	hsa-miR-508-5p		hsa-miR-188-3p
	hsa-miR-508-5p		hsa-miR-3156-3p
	hsa-miR-509-5p		hsa-miR-662
	hsa-miR-509-5p		hsa-miR-4286
	hsa-miR-510-5p		hsa-miR-4691-3p
	hsa-miR-514a-5p		hsa-miR-3157-5p
	hsa-miR-532-3p		hsa-miR-6787-3p
	hsa-miR-455-3p		hsa-miR-1250-3p
	hsa-miR-539-5p		hsa-miR-500a-5p
	hsa-miR-544a		hsa-miR-500b-5p
	hsa-miR-487b-5p		hsa-miR-3180-5p
	hsa-miR-487b-5p		hsa-miR-520a-5p
	hsa-miR-487b-3p		hsa-miR-525-5p
	hsa-miR-551a		hsa-miR-630
	hsa-miR-551a		hsa-miR-3924
	hsa-miR-552-3p		hsa-miR-6505-5p
	hsa-miR-552-3p		hsa-miR-5588-3p
	hsa-miR-554		hsa-miR-6507-3p
	hsa-miR-554		hsa-miR-651-3p
	hsa-miR-554		hsa-miR-1252-5p
	hsa-miR-92b-5p		hsa-miR-4533
	hsa-miR-92b-3p		hsa-miR-4747-5p
	hsa-miR-92b-3p		hsa-miR-5196-5p
	hsa-miR-557		hsa-miR-9500
	hsa-miR-564		hsa-miR-6873-5p
	hsa-miR-564		hsa-miR-4768-3p
	hsa-miR-564		hsa-miR-4722-5p
	hsa-miR-551b-5p		hsa-miR-6165
	hsa-miR-551b-5p		hsa-miR-6828-5p
	hsa-miR-551b-5p		hsa-miR-3125
	hsa-miR-551b-5p		hsa-miR-3916
	hsa-miR-572		hsa-miR-6859-5p
	hsa-miR-572		hsa-miR-583
	hsa-miR-574-5p		hsa-miR-6124
	hsa-miR-575		hsa-miR-873-5p.2
	hsa-miR-575		hsa-miR-6165
	hsa-miR-575		hsa-miR-6081
	hsa-miR-575		hsa-miR-3162-5p
	hsa-miR-576-5p		hsa-miR-6760-5p
	hsa-miR-579-5p		hsa-miR-4739
	hsa-miR-583		hsa-miR-1321
	hsa-miR-584-5p		hsa-miR-4756-5p
	hsa-miR-584-3p		hsa-miR-6730-5p
	hsa-miR-585-5p		hsa-miR-4285
	hsa-miR-587		hsa-miR-1469
	hsa-miR-588		hsa-miR-3189-5p
	hsa-miR-589-5p		hsa-miR-5699-5p
	hsa-miR-550a-5p		hsa-miR-4758-3p
	hsa-miR-550a-3p		hsa-miR-1913
	hsa-miR-550a-3p		hsa-miR-324-3p
	hsa-miR-590-5p		hsa-miR-6882-3p
	hsa-miR-590-5p		hsa-miR-3907
	hsa-miR-591		hsa-miR-194-3p
	hsa-miR-593-3p		hsa-miR-5693
	hsa-miR-593-3p		hsa-miR-4697-3p
	hsa-miR-595		hsa-miR-4632-3p
	hsa-miR-596		hsa-miR-193a-3p
	hsa-miR-597-5p		hsa-miR-193b-3p
	hsa-miR-598-3p		hsa-miR-106b-3p
	hsa-miR-600		hsa-miR-885-3p
	hsa-miR-601		hsa-miR-6868-5p
	hsa-miR-601		hsa-miR-8073
	hsa-miR-601		hsa-miR-221-5p
	hsa-miR-604		hsa-miR-490-3p
	hsa-miR-605-5p		hsa-miR-3914
	hsa-miR-605-5p		hsa-miR-873-5p.1
	hsa-miR-610		hsa-miR-4700-3p
	hsa-miR-611		hsa-miR-199a-3p
	hsa-miR-611		hsa-miR-199b-3p
	hsa-miR-612		hsa-miR-3129-5p
	hsa-miR-614		hsa-miR-34b-5p
	hsa-miR-615-5p		hsa-miR-449c-5p
	hsa-miR-615-3p		hsa-miR-2682-5p
	hsa-miR-615-3p		hsa-miR-3714
	hsa-miR-617		hsa-miR-624-3p
	hsa-miR-619-5p		hsa-miR-548av-5p
	hsa-miR-619-5p		hsa-miR-548k
	hsa-miR-619-3p		hsa-miR-8054
	hsa-miR-619-3p		hsa-miR-548n
	hsa-miR-620		hsa-miR-3646
	hsa-miR-622		hsa-miR-3662
	hsa-miR-622		hsa-miR-4698
	hsa-miR-623		hsa-miR-6807-5p
	hsa-miR-624-5p		hsa-miR-4792
	hsa-miR-625-5p		hsa-miR-433-5p
	hsa-miR-628-3p		hsa-miR-5092
	hsa-miR-629-5p		hsa-miR-4668-3p
	hsa-miR-629-3p		hsa-miR-539-5p
	hsa-miR-629-3p		hsa-miR-4712-3p
	hsa-miR-630		hsa-miR-202-5p
	hsa-miR-630		hsa-miR-337-3p
	hsa-miR-630		hsa-miR-4256
	hsa-miR-631		hsa-miR-4750-3p
	hsa-miR-33b-5p		hsa-miR-301b-5p
	hsa-miR-33b-5p		hsa-miR-301a-5p
	hsa-miR-33b-3p		hsa-miR-4714-5p
	hsa-miR-33b-3p		hsa-miR-6794-3p
	hsa-miR-632		hsa-miR-4639-3p
	hsa-miR-632		hsa-miR-4272
	hsa-miR-634		hsa-miR-6074
	hsa-miR-636		hsa-miR-195-3p
	hsa-miR-636		hsa-miR-16-2-3p
	hsa-miR-636		hsa-miR-338-5p
	hsa-miR-637		hsa-miR-5693
	hsa-miR-637		hsa-miR-615-5p
	hsa-miR-638		hsa-miR-4749-5p
	hsa-miR-638		hsa-miR-4706
	hsa-miR-639		hsa-miR-744-5p
	hsa-miR-640		hsa-miR-4734
	hsa-miR-640		hsa-miR-150-5p
	hsa-miR-640		hsa-miR-6749-3p
	hsa-miR-642a-5p		hsa-miR-5193
	hsa-miR-642a-5p		hsa-miR-660-3p
	hsa-miR-642a-3p		hsa-miR-6792-3p
	hsa-miR-642a-3p		hsa-miR-4691-5p
	hsa-miR-644a		hsa-miR-6749-3p
	hsa-miR-647		hsa-miR-138-1-3p
	hsa-miR-647		hsa-miR-6503-3p
	hsa-miR-647		hsa-miR-378f
	hsa-miR-648		hsa-miR-378a-3p
	hsa-miR-648		hsa-miR-378e
	hsa-miR-648		hsa-miR-378i
	hsa-miR-650		hsa-miR-378c
	hsa-miR-652-5p		hsa-miR-378h
	hsa-miR-652-3p		hsa-miR-422a
	hsa-miR-652-3p		hsa-miR-378d
	hsa-miR-661		hsa-miR-378b
	hsa-miR-661		hsa-miR-4430
	hsa-miR-661		hsa-miR-3652
	hsa-miR-662		hsa-miR-4533
	hsa-miR-662		hsa-miR-3202
	hsa-miR-663a		hsa-miR-619-3p
	hsa-miR-663a		hsa-miR-6765-3p
	hsa-miR-449b-5p		hsa-miR-2682-3p
	hsa-miR-449b-3p		hsa-miR-6781-3p
	hsa-miR-449b-3p		hsa-miR-3152-5p
	hsa-miR-411-3p		hsa-miR-6836-3p
	hsa-miR-654-3p		hsa-miR-4317
	hsa-miR-654-3p		hsa-miR-616-3p
	hsa-miR-656-5p		hsa-miR-4736
	hsa-miR-549a-5p		hsa-miR-6820-5p
	hsa-miR-657		hsa-miR-1228-5p
	hsa-miR-657		hsa-miR-4761-5p
	hsa-miR-658		hsa-miR-5695
	hsa-miR-658		hsa-miR-4493
	hsa-miR-658		hsa-miR-5196-5p
	hsa-miR-659-3p		hsa-miR-4747-5p
	hsa-miR-659-3p		hsa-miR-9500
	hsa-miR-660-5p		hsa-miR-7113-5p
	hsa-miR-660-3p		hsa-miR-4753-5p
	hsa-miR-421		hsa-miR-3922-5p
	hsa-miR-542-5p		hsa-miR-888-5p
	hsa-miR-542-5p		hsa-miR-627-3p
	hsa-miR-758-5p		hsa-miR-5003-3p
	hsa-miR-758-3p		hsa-miR-4723-3p
	hsa-miR-671-5p		hsa-miR-6769b-3p
	hsa-miR-668-5p		hsa-miR-3183
	hsa-miR-668-5p		hsa-miR-6877-3p
	hsa-miR-668-5p		hsa-miR-6819-3p
	hsa-miR-668-3p		hsa-miR-512-5p
	hsa-miR-668-3p		hsa-miR-510-5p
	hsa-miR-668-3p		hsa-miR-3678-5p
	hsa-miR-550a-3-5p		hsa-miR-8087
	hsa-miR-767-5p		hsa-miR-7161-5p
	hsa-miR-767-3p		hsa-miR-548u
	hsa-miR-1224-5p		hsa-miR-3978
	hsa-miR-1224-3p		hsa-miR-875-3p
	hsa-miR-1224-3p		hsa-miR-6128
	hsa-miR-151b		hsa-miR-1299
	hsa-miR-320c		hsa-miR-518c-5p
	hsa-miR-1296-5p		hsa-miR-6780a-3p
	hsa-miR-1296-5p		hsa-miR-483-3p.1
	hsa-miR-1296-3p		hsa-miR-3653-3p
	hsa-miR-1468-5p		hsa-miR-3658
	hsa-miR-1468-3p		hsa-miR-6758-3p
	hsa-miR-1271-5p		hsa-miR-1285-5p
	hsa-miR-1271-3p		hsa-miR-5093
	hsa-miR-454-5p		hsa-miR-875-3p
	hsa-miR-449c-5p		hsa-miR-6128
	hsa-miR-449c-5p		hsa-miR-1299
	hsa-miR-449c-3p		hsa-miR-6503-5p
	hsa-miR-769-5p		hsa-miR-7107-3p
	hsa-miR-769-5p		hsa-miR-6753-3p
	hsa-miR-769-3p		hsa-miR-4527
	hsa-miR-769-3p		hsa-miR-6848-3p
	hsa-miR-766-5p		hsa-miR-6843-3p
	hsa-miR-766-5p		hsa-miR-520d-5p
	hsa-miR-766-5p		hsa-miR-524-5p
	hsa-miR-766-3p		hsa-miR-548at-5p
	hsa-miR-378d		hsa-miR-518a-5p
	hsa-miR-762		hsa-miR-527
	hsa-miR-1298-5p
	hsa-miR-1298-5p
	hsa-miR-2113
	hsa-miR-761
	hsa-miR-764
	hsa-miR-764
	hsa-miR-765
	hsa-miR-765
	hsa-miR-770-5p
	hsa-miR-675-5p
	hsa-miR-675-5p
	hsa-miR-675-3p
	hsa-miR-298
	hsa-miR-298
	hsa-miR-450b-5p
	hsa-miR-874-5p
	hsa-miR-874-5p
	hsa-miR-874-5p
	hsa-miR-874-3p
	hsa-miR-890
	hsa-miR-890
	hsa-miR-890
	hsa-miR-892b
	hsa-miR-892b
	hsa-miR-541-5p
	hsa-miR-541-5p
	hsa-miR-541-3p
	hsa-miR-875-5p
	hsa-miR-875-3p
	hsa-miR-147b-3p
	hsa-miR-744-5p
	hsa-miR-885-5p
	hsa-miR-885-3p
	hsa-miR-885-3p
	hsa-miR-877-5p
	hsa-miR-877-5p
	hsa-miR-877-3p
	hsa-miR-877-3p
	hsa-miR-887-5p
	hsa-miR-887-3p
	hsa-miR-665
	hsa-miR-873-5p
	hsa-miR-873-5p
	hsa-miR-873-3p
	hsa-miR-543
	hsa-miR-760
	hsa-miR-301b-5p
	hsa-miR-216b-5p
	hsa-miR-920
	hsa-miR-921
	hsa-miR-921
	hsa-miR-922
	hsa-miR-924
	hsa-miR-509-3-5p
	hsa-miR-509-3-5p
	hsa-miR-933
	hsa-miR-934
	hsa-miR-934
	hsa-miR-935
	hsa-miR-935
	hsa-miR-936
	hsa-miR-936
	hsa-miR-937-5p
	hsa-miR-937-5p
	hsa-miR-937-5p
	hsa-miR-937-3p
	hsa-miR-937-3p
	hsa-miR-937-3p
	hsa-miR-939-5p
	hsa-miR-939-5p
	hsa-miR-939-3p
	hsa-miR-940
	hsa-miR-940
	hsa-miR-940
	hsa-miR-941
	hsa-miR-942-5p
	hsa-miR-942-5p
	hsa-miR-943
	hsa-miR-943
	hsa-miR-943
	hsa-miR-1178-5p
	hsa-miR-1178-3p
	hsa-miR-1180-5p
	hsa-miR-1180-5p
	hsa-miR-1180-3p
	hsa-miR-1180-3p
	hsa-miR-1181
	hsa-miR-1181
	hsa-miR-1182
	hsa-miR-1182
	hsa-miR-1183
	hsa-miR-1184
	hsa-miR-1225-5p
	hsa-miR-1225-5p
	hsa-miR-1225-5p
	hsa-miR-1225-3p
	hsa-miR-1225-3p
	hsa-miR-1225-3p
	hsa-miR-1225-3p
	hsa-miR-1226-5p
	hsa-miR-1226-3p
	hsa-miR-1226-3p
	hsa-miR-1226-3p
	hsa-miR-1227-5p
	hsa-miR-1227-5p
	hsa-miR-1227-3p
	hsa-miR-1227-3p
	hsa-miR-1227-3p
	hsa-miR-1227-3p
	hsa-miR-1228-5p
	hsa-miR-1228-3p
	hsa-miR-1228-3p
	hsa-miR-1229-5p
	hsa-miR-1229-3p
	hsa-miR-1231
	hsa-miR-1231
	hsa-miR-1233-5p
	hsa-miR-1233-3p
	hsa-miR-1233-3p
	hsa-miR-1234-3p
	hsa-miR-1236-5p
	hsa-miR-1236-5p
	hsa-miR-1236-3p
	hsa-miR-1236-3p
	hsa-miR-1236-3p
	hsa-miR-1237-5p
	hsa-miR-1237-5p
	hsa-miR-1237-3p
	hsa-miR-1237-3p
	hsa-miR-1238-5p
	hsa-miR-1238-3p
	hsa-miR-1238-3p
	hsa-miR-1200
	hsa-miR-1200
	hsa-miR-1202
	hsa-miR-1203
	hsa-miR-1203
	hsa-miR-663b
	hsa-miR-1204
	hsa-miR-1204
	hsa-miR-1204
	hsa-miR-1204
	hsa-miR-1205
	hsa-miR-1205
	hsa-miR-1206
	hsa-miR-1207-5p
	hsa-miR-1207-3p
	hsa-miR-1208
	hsa-miR-1285-5p
	hsa-miR-1285-5p
	hsa-miR-1287-5p
	hsa-miR-1287-5p
	hsa-miR-1289
	hsa-miR-1291
	hsa-miR-1293
	hsa-miR-1293
	hsa-miR-1299
	hsa-miR-1303
	hsa-miR-1303
	hsa-miR-1304-5p
	hsa-miR-1304-3p
	hsa-miR-1304-3p
	hsa-miR-1244
	hsa-miR-1247-5p
	hsa-miR-1247-5p
	hsa-miR-1247-5p
	hsa-miR-1247-3p
	hsa-miR-1247-3p
	hsa-miR-1248
	hsa-miR-1248
	hsa-miR-1248
	hsa-miR-1249-5p
	hsa-miR-1249-5p
	hsa-miR-1249-3p
	hsa-miR-1249-3p
	hsa-miR-1249-3p
	hsa-miR-1250-3p
	hsa-miR-1250-3p
	hsa-miR-1251-5p
	hsa-miR-1251-5p
	hsa-miR-1251-3p
	hsa-miR-1251-3p
	hsa-miR-1251-3p
	hsa-miR-1255a
	hsa-miR-1256
	hsa-miR-1256
	hsa-miR-1258
	hsa-miR-1260a
	hsa-miR-1260a
	hsa-miR-1263
	hsa-miR-1265
	hsa-miR-1266-5p
	hsa-miR-1266-5p
	hsa-miR-1266-5p
	hsa-miR-1266-3p
	hsa-miR-1267
	hsa-miR-1268a
	hsa-miR-1268a
	hsa-miR-1269a
	hsa-miR-1269a
	hsa-miR-1269a
	hsa-miR-1270
	hsa-miR-1275
	hsa-miR-1275
	hsa-miR-1275
	hsa-miR-1281
	hsa-miR-1281
	hsa-miR-1282
	hsa-miR-1284
	hsa-miR-1288-3p
	hsa-miR-1288-3p
	hsa-miR-1292-5p
	hsa-miR-1292-3p
	hsa-miR-1292-3p
	hsa-miR-1255b-5p
	hsa-miR-1255b-2-3p
	hsa-miR-1255b-2-3p
	hsa-miR-664a-5p
	hsa-miR-664a-3p
	hsa-miR-664a-3p
	hsa-miR-664a-3p
	hsa-miR-1306-5p
	hsa-miR-1306-5p
	hsa-miR-1306-3p
	hsa-miR-1307-5p
	hsa-miR-1307-3p
	hsa-miR-1307-3p
	hsa-miR-513b-3p
	hsa-miR-513c-5p
	hsa-miR-1321
	hsa-miR-1470
	hsa-miR-1470
	hsa-miR-1470
	hsa-miR-1471
	hsa-miR-1538
	hsa-miR-1538
	hsa-miR-1539
	hsa-miR-103b
	hsa-miR-320d
	hsa-miR-320d
	hsa-miR-320d
	hsa-miR-320d
	hsa-miR-1825
	hsa-miR-1825
	hsa-miR-1827
	hsa-miR-1908-5p
	hsa-miR-1908-5p
	hsa-miR-1908-5p
	hsa-miR-1908-3p
	hsa-miR-1908-3p
	hsa-miR-1909-5p
	hsa-miR-1909-5p
	hsa-miR-1909-5p
	hsa-miR-1909-3p
	hsa-miR-1910-5p
	hsa-miR-1910-3p
	hsa-miR-1911-5p
	hsa-miR-1911-3p
	hsa-miR-1911-3p
	hsa-miR-1912-5p
	hsa-miR-1912-5p
	hsa-miR-1912-3p
	hsa-miR-1913
	hsa-miR-1913
	hsa-miR-1914-5p
	hsa-miR-1914-5p
	hsa-miR-1914-5p
	hsa-miR-1914-3p
	hsa-miR-1914-3p
	hsa-miR-1915-5p
	hsa-miR-1915-5p
	hsa-miR-1915-3p
	hsa-miR-1915-3p
	hsa-miR-1973
	hsa-miR-1976
	hsa-miR-1976
	hsa-miR-1976
	hsa-miR-2110
	hsa-miR-2114-3p
	hsa-miR-2114-3p
	hsa-miR-2114-3p
	hsa-miR-2115-3p
	hsa-miR-2116-3p
	hsa-miR-2117
	hsa-miR-548q
	hsa-miR-548q
	hsa-miR-548q
	hsa-miR-2276-5p
	hsa-miR-2277-5p
	hsa-miR-2277-3p
	hsa-miR-2278
	hsa-miR-2278
	hsa-miR-2681-5p
	hsa-miR-2682-5p
	hsa-miR-2682-5p
	hsa-miR-2682-3p
	hsa-miR-711
	hsa-miR-718
	hsa-miR-2861
	hsa-miR-2861
	hsa-miR-2909
	hsa-miR-3115
	hsa-miR-3116
	hsa-miR-3119
	hsa-miR-3120-5p
	hsa-miR-3120-5p
	hsa-miR-3121-3p
	hsa-miR-3122
	hsa-miR-3124-3p
	hsa-miR-3124-3p
	hsa-miR-3125
	hsa-miR-3125
	hsa-miR-3125
	hsa-miR-3126-3p
	hsa-miR-3126-3p
	hsa-miR-3127-5p
	hsa-miR-3127-3p
	hsa-miR-3129-5p
	hsa-miR-3129-3p
	hsa-miR-3130-5p
	hsa-miR-3130-3p
	hsa-miR-3130-3p
	hsa-miR-3131
	hsa-miR-3131
	hsa-miR-3131
	hsa-miR-3131
	hsa-miR-3132
	hsa-miR-378b
	hsa-miR-378b
	hsa-miR-378b
	hsa-miR-378b
	hsa-miR-3135a
	hsa-miR-3136-5p
	hsa-miR-3136-5p
	hsa-miR-3136-3p
	hsa-miR-544b
	hsa-miR-544b
	hsa-miR-544b
	hsa-miR-3138
	hsa-miR-3139
	hsa-miR-3141
	hsa-miR-3141
	hsa-miR-3141
	hsa-miR-3144-3p
	hsa-miR-3144-3p
	hsa-miR-3147
	hsa-miR-3147
	hsa-miR-548v
	hsa-miR-3150a-5p
	hsa-miR-3150a-3p
	hsa-miR-3150a-3p
	hsa-miR-3150a-3p
	hsa-miR-3151-5p
	hsa-miR-3151-5p
	hsa-miR-3151-3p
	hsa-miR-3151-3p
	hsa-miR-3151-3p
	hsa-miR-3152-5p
	hsa-miR-3152-5p
	hsa-miR-3152-5p
	hsa-miR-3153
	hsa-miR-3153
	hsa-miR-3074-5p
	hsa-miR-3074-5p
	hsa-miR-3154
	hsa-miR-3155a
	hsa-miR-3155a
	hsa-miR-3155a
	hsa-miR-3156-5p
	hsa-miR-3156-3p
	hsa-miR-3157-5p
	hsa-miR-3157-5p
	hsa-miR-3157-3p
	hsa-miR-3158-5p
	hsa-miR-3158-3p
	hsa-miR-3158-3p
	hsa-miR-3160-5p
	hsa-miR-3160-5p
	hsa-miR-3160-5p
	hsa-miR-3161
	hsa-miR-3162-5p
	hsa-miR-3162-5p
	hsa-miR-3162-3p
	hsa-miR-3162-3p
	hsa-miR-3166
	hsa-miR-3166
	hsa-miR-3166
	hsa-miR-1260b
	hsa-miR-1260b
	hsa-miR-3169
	hsa-miR-3170
	hsa-miR-3173-5p
	hsa-miR-3173-5p
	hsa-miR-3173-5p
	hsa-miR-3173-3p
	hsa-miR-3173-3p
	hsa-miR-3173-3p
	hsa-miR-1193
	hsa-miR-1193
	hsa-miR-323b-5p
	hsa-miR-323b-5p
	hsa-miR-323b-5p
	hsa-miR-323b-3p
	hsa-miR-3174
	hsa-miR-3174
	hsa-miR-3177-5p
	hsa-miR-3177-5p
	hsa-miR-3180-5p
	hsa-miR-3180-5p
	hsa-miR-3180-3p
	hsa-miR-3180-3p
	hsa-miR-548w
	hsa-miR-3181
	hsa-miR-3181
	hsa-miR-3182
	hsa-miR-3183
	hsa-miR-3184-5p
	hsa-miR-3184-3p
	hsa-miR-3184-3p
	hsa-miR-3184-3p
	hsa-miR-3185
	hsa-miR-3185
	hsa-miR-3065-3p
	hsa-miR-3186-5p
	hsa-miR-3186-3p
	hsa-miR-3187-5p
	hsa-miR-3187-3p
	hsa-miR-3187-3p
	hsa-miR-3187-3p
	hsa-miR-3188
	hsa-miR-3189-5p
	hsa-miR-3189-3p
	hsa-miR-3189-3p
	hsa-miR-320e
	hsa-miR-320e
	hsa-miR-3190-5p
	hsa-miR-3190-5p
	hsa-miR-3190-3p
	hsa-miR-3191-5p
	hsa-miR-3191-5p
	hsa-miR-3191-3p
	hsa-miR-3191-3p
	hsa-miR-3192-5p
	hsa-miR-3192-5p
	hsa-miR-3193
	hsa-miR-3194-5p
	hsa-miR-3194-5p
	hsa-miR-3194-5p
	hsa-miR-3194-3p
	hsa-miR-3194-3p
	hsa-miR-3194-3p
	hsa-miR-3195
	hsa-miR-3196
	hsa-miR-3197
	hsa-miR-3198
	hsa-miR-3199
	hsa-miR-3199
	hsa-miR-3200-5p
	hsa-miR-3200-3p
	hsa-miR-3200-3p
	hsa-miR-514b-5p
	hsa-miR-3202
	hsa-miR-4296
	hsa-miR-4296
	hsa-miR-378c
	hsa-miR-4293
	hsa-miR-4301
	hsa-miR-4301
	hsa-miR-4299
	hsa-miR-4299
	hsa-miR-4298
	hsa-miR-4298
	hsa-miR-4298
	hsa-miR-4298
	hsa-miR-4300
	hsa-miR-4304
	hsa-miR-4306
	hsa-miR-4306
	hsa-miR-4308
	hsa-miR-4310
	hsa-miR-4312
	hsa-miR-4312
	hsa-miR-4313
	hsa-miR-4313
	hsa-miR-4316
	hsa-miR-4318
	hsa-miR-4318
	hsa-miR-4319
	hsa-miR-4320
	hsa-miR-4320
	hsa-miR-4323
	hsa-miR-4324
	hsa-miR-4257
	hsa-miR-4258
	hsa-miR-4258
	hsa-miR-4259
	hsa-miR-4260
	hsa-miR-4260
	hsa-miR-4260
	hsa-miR-4253
	hsa-miR-4253
	hsa-miR-4254
	hsa-miR-4325
	hsa-miR-4326
	hsa-miR-4327
	hsa-miR-4327
	hsa-miR-4327
	hsa-miR-4265
	hsa-miR-4266
	hsa-miR-4266
	hsa-miR-4267
	hsa-miR-2355-3p
	hsa-miR-2355-3p
	hsa-miR-2355-3p
	hsa-miR-4268
	hsa-miR-4268
	hsa-miR-4269
	hsa-miR-4263
	hsa-miR-4264
	hsa-miR-4270
	hsa-miR-4270
	hsa-miR-4271
	hsa-miR-4273
	hsa-miR-4274
	hsa-miR-4274
	hsa-miR-4281
	hsa-miR-4279
	hsa-miR-4278
	hsa-miR-4278
	hsa-miR-4280
	hsa-miR-4283
	hsa-miR-4286
	hsa-miR-4287
	hsa-miR-4287
	hsa-miR-4288
	hsa-miR-4289
	hsa-miR-4290
	hsa-miR-4290
	hsa-miR-4329
	hsa-miR-4329
	hsa-miR-500b-5p
	hsa-miR-500b-5p
	hsa-miR-500b-3p
	hsa-miR-4328
	hsa-miR-3605-5p
	hsa-miR-3605-3p
	hsa-miR-3605-3p
	hsa-miR-3614-5p
	hsa-miR-3614-3p
	hsa-miR-3614-3p
	hsa-miR-3615
	hsa-miR-3616-3p
	hsa-miR-3617-3p
	hsa-miR-3619-5p
	hsa-miR-3619-5p
	hsa-miR-3619-5p
	hsa-miR-3620-5p
	hsa-miR-3620-3p
	hsa-miR-3620-3p
	hsa-miR-3621
	hsa-miR-3622a-3p
	hsa-miR-3622a-3p
	hsa-miR-3622b-5p
	hsa-miR-3622b-5p
	hsa-miR-3622b-3p
	hsa-miR-3622b-3p
	hsa-miR-3648
	hsa-miR-3648
	hsa-miR-3648
	hsa-miR-3649
	hsa-miR-3650
	hsa-miR-3651
	hsa-miR-3651
	hsa-miR-3652
	hsa-miR-3654
	hsa-miR-3655
	hsa-miR-3655
	hsa-miR-3657
	hsa-miR-3659
	hsa-miR-3660
	hsa-miR-3661
	hsa-miR-3661
	hsa-miR-3661
	hsa-miR-3661
	hsa-miR-3663-5p
	hsa-miR-3663-5p
	hsa-miR-3663-3p
	hsa-miR-3663-3p
	hsa-miR-3664-5p
	hsa-miR-3664-5p
	hsa-miR-3664-5p
	hsa-miR-3664-3p
	hsa-miR-3665
	hsa-miR-3665
	hsa-miR-3665
	hsa-miR-3667-3p
	hsa-miR-3667-3p
	hsa-miR-3670
	hsa-miR-3675-5p
	hsa-miR-3675-3p
	hsa-miR-3677-5p
	hsa-miR-3677-5p
	hsa-miR-3677-3p
	hsa-miR-3677-3p
	hsa-miR-3677-3p
	hsa-miR-3678-3p
	hsa-miR-3679-5p
	hsa-miR-3679-5p
	hsa-miR-3679-5p
	hsa-miR-3679-3p
	hsa-miR-3680-5p
	hsa-miR-3680-5p
	hsa-miR-3680-3p
	hsa-miR-3680-3p
	hsa-miR-3682-5p
	hsa-miR-3682-5p
	hsa-miR-3682-3p
	hsa-miR-3685
	hsa-miR-3685
	hsa-miR-3688-5p
	hsa-miR-3688-5p
	hsa-miR-3688-3p
	hsa-miR-3689a-5p
	hsa-miR-3691-5p
	hsa-miR-3691-5p
	hsa-miR-3692-5p
	hsa-miR-3692-3p
	hsa-miR-3713
	hsa-miR-3714
	hsa-miR-3907
	hsa-miR-3907
	hsa-miR-3689b-5p
	hsa-miR-3689b-3p
	hsa-miR-3908
	hsa-miR-3909
	hsa-miR-3914
	hsa-miR-3915
	hsa-miR-3917
	hsa-miR-3917
	hsa-miR-3150b-5p
	hsa-miR-3150b-3p
	hsa-miR-3150b-3p
	hsa-miR-3922-5p
	hsa-miR-3922-3p
	hsa-miR-3925-5p
	hsa-miR-3926
	hsa-miR-3927-5p
	hsa-miR-676-3p
	hsa-miR-3928-5p
	hsa-miR-3928-5p
	hsa-miR-3928-3p
	hsa-miR-3928-3p
	hsa-miR-3929
	hsa-miR-3929
	hsa-miR-3929
	hsa-miR-3929
	hsa-miR-3934-5p
	hsa-miR-3934-5p
	hsa-miR-3934-3p
	hsa-miR-3934-3p
	hsa-miR-3936
	hsa-miR-3936
	hsa-miR-3937
	hsa-miR-3937
	hsa-miR-3940-3p
	hsa-miR-3940-3p
	hsa-miR-3940-3p
	hsa-miR-3942-5p
	hsa-miR-3943
	hsa-miR-3943
	hsa-miR-3944-3p
	hsa-miR-3944-3p
	hsa-miR-3945
	hsa-miR-3945
	hsa-miR-3945
	hsa-miR-374c-3p
	hsa-miR-642b-5p
	hsa-miR-642b-5p
	hsa-miR-642b-3p
	hsa-miR-550b-2-5p
	hsa-miR-550b-2-5p
	hsa-miR-550b-2-5p
	hsa-miR-550b-3p
	hsa-miR-550b-3p
	hsa-miR-1268b
	hsa-miR-1268b
	hsa-miR-1268b
	hsa-miR-378e
	hsa-miR-4418
	hsa-miR-4418
	hsa-miR-378f
	hsa-miR-378f
	hsa-miR-378f
	hsa-miR-4420
	hsa-miR-4421
	hsa-miR-4423-5p
	hsa-miR-378g
	hsa-miR-378g
	hsa-miR-4425
	hsa-miR-4427
	hsa-miR-4428
	hsa-miR-4428
	hsa-miR-4428
	hsa-miR-4428
	hsa-miR-4429
	hsa-miR-4429
	hsa-miR-4430
	hsa-miR-4433a-5p
	hsa-miR-4433a-5p
	hsa-miR-4433a-5p
	hsa-miR-4433a-3p
	hsa-miR-4433a-3p
	hsa-miR-4435
	hsa-miR-4435
	hsa-miR-4436a
	hsa-miR-4436a
	hsa-miR-4437
	hsa-miR-4437
	hsa-miR-4437
	hsa-miR-4439
	hsa-miR-4440
	hsa-miR-4440
	hsa-miR-4441
	hsa-miR-4442
	hsa-miR-4442
	hsa-miR-4444
	hsa-miR-4444
	hsa-miR-4445-5p
	hsa-miR-4446-5p
	hsa-miR-4446-3p
	hsa-miR-4446-3p
	hsa-miR-4447
	hsa-miR-4447
	hsa-miR-4447
	hsa-miR-4448
	hsa-miR-4448
	hsa-miR-4448
	hsa-miR-4449
	hsa-miR-4450
	hsa-miR-4450
	hsa-miR-4451
	hsa-miR-4451
	hsa-miR-4454
	hsa-miR-4454
	hsa-miR-4455
	hsa-miR-4456
	hsa-miR-4458
	hsa-miR-4458
	hsa-miR-4458
	hsa-miR-378h
	hsa-miR-378h
	hsa-miR-4462
	hsa-miR-4462
	hsa-miR-4462
	hsa-miR-4462
	hsa-miR-4463
	hsa-miR-4464
	hsa-miR-4464
	hsa-miR-4465
	hsa-miR-4466
	hsa-miR-4466
	hsa-miR-4467
	hsa-miR-4467
	hsa-miR-4469
	hsa-miR-4469
	hsa-miR-4471
	hsa-miR-4472
	hsa-miR-4472
	hsa-miR-4472
	hsa-miR-4473
	hsa-miR-4474-3p
	hsa-miR-4475
	hsa-miR-4476
	hsa-miR-4476
	hsa-miR-4477b
	hsa-miR-4478
	hsa-miR-4478
	hsa-miR-4478
	hsa-miR-3689c
	hsa-miR-3689d
	hsa-miR-3689d
	hsa-miR-3689e
	hsa-miR-4479
	hsa-miR-4479
	hsa-miR-3155b
	hsa-miR-3155b
	hsa-miR-4481
	hsa-miR-4481
	hsa-miR-4482-5p
	hsa-miR-4482-3p
	hsa-miR-4482-3p
	hsa-miR-4483
	hsa-miR-4483
	hsa-miR-4483
	hsa-miR-4484
	hsa-miR-4484
	hsa-miR-4485-5p
	hsa-miR-4485-3p
	hsa-miR-4486
	hsa-miR-4486
	hsa-miR-4487
	hsa-miR-4487
	hsa-miR-4488
	hsa-miR-4488
	hsa-miR-4488
	hsa-miR-4489
	hsa-miR-4490
	hsa-miR-4491
	hsa-miR-4491
	hsa-miR-4492
	hsa-miR-4492
	hsa-miR-4493
	hsa-miR-4494
	hsa-miR-4496
	hsa-miR-4496
	hsa-miR-4497
	hsa-miR-4497
	hsa-miR-4497
	hsa-miR-4498
	hsa-miR-4500
	hsa-miR-4505
	hsa-miR-4505
	hsa-miR-4506
	hsa-miR-4506
	hsa-miR-2392
	hsa-miR-2392
	hsa-miR-2392
	hsa-miR-4507
	hsa-miR-4507
	hsa-miR-4508
	hsa-miR-4510
	hsa-miR-4510
	hsa-miR-4511
	hsa-miR-4512
	hsa-miR-4512
	hsa-miR-4512
	hsa-miR-4512
	hsa-miR-4513
	hsa-miR-4513
	hsa-miR-4515
	hsa-miR-4516
	hsa-miR-4516
	hsa-miR-4518
	hsa-miR-4518
	hsa-miR-4520-5p
	hsa-miR-4520-5p
	hsa-miR-4520-5p
	hsa-miR-4520-3p
	hsa-miR-1269b
	hsa-miR-1269b
	hsa-miR-4522
	hsa-miR-4523
	hsa-miR-4524a-5p
	hsa-miR-4524a-3p
	hsa-miR-4525
	hsa-miR-4525
	hsa-miR-4526
	hsa-miR-4529-5p
	hsa-miR-4529-3p
	hsa-miR-4530
	hsa-miR-4531
	hsa-miR-4533
	hsa-miR-4534
	hsa-miR-4534
	hsa-miR-4535
	hsa-miR-1587
	hsa-miR-1587
	hsa-miR-1587
	hsa-miR-4537
	hsa-miR-4538
	hsa-miR-4538
	hsa-miR-4539
	hsa-miR-3960
	hsa-miR-3960
	hsa-miR-3972
	hsa-miR-3972
	hsa-miR-3975
	hsa-miR-3976
	hsa-miR-3977
	hsa-miR-4632-5p
	hsa-miR-4632-5p
	hsa-miR-4632-3p
	hsa-miR-4633-5p
	hsa-miR-4638-5p
	hsa-miR-4638-5p
	hsa-miR-4638-5p
	hsa-miR-4638-3p
	hsa-miR-4638-3p
	hsa-miR-4638-3p
	hsa-miR-4639-5p
	hsa-miR-4639-3p
	hsa-miR-4639-3p
	hsa-miR-4640-5p
	hsa-miR-4640-5p
	hsa-miR-4640-3p
	hsa-miR-4641
	hsa-miR-4641
	hsa-miR-4644
	hsa-miR-4645-3p
	hsa-miR-4645-3p
	hsa-miR-4646-5p
	hsa-miR-4646-5p
	hsa-miR-4646-3p
	hsa-miR-4646-3p
	hsa-miR-4646-3p
	hsa-miR-4647
	hsa-miR-4647
	hsa-miR-4648
	hsa-miR-4649-3p
	hsa-miR-4649-3p
	hsa-miR-4649-3p
	hsa-miR-4649-3p
	hsa-miR-4650-3p
	hsa-miR-4651
	hsa-miR-4651
	hsa-miR-4652-5p
	hsa-miR-4652-3p
	hsa-miR-4653-5p
	hsa-miR-4653-5p
	hsa-miR-4653-3p
	hsa-miR-4653-3p
	hsa-miR-4654
	hsa-miR-4654
	hsa-miR-4655-5p
	hsa-miR-4655-5p
	hsa-miR-4655-5p
	hsa-miR-4655-3p
	hsa-miR-4656
	hsa-miR-4656
	hsa-miR-4657
	hsa-miR-4657
	hsa-miR-4658
	hsa-miR-4659a-5p
	hsa-miR-4659a-3p
	hsa-miR-4661-5p
	hsa-miR-4661-3p
	hsa-miR-4661-3p
	hsa-miR-4661-3p
	hsa-miR-4662a-5p
	hsa-miR-4659b-3p
	hsa-miR-4663
	hsa-miR-4663
	hsa-miR-4664-5p
	hsa-miR-4664-5p
	hsa-miR-4664-5p
	hsa-miR-4664-3p
	hsa-miR-4664-3p
	hsa-miR-4665-5p
	hsa-miR-4665-5p
	hsa-miR-4665-3p
	hsa-miR-4665-3p
	hsa-miR-4665-3p
	hsa-miR-4667-5p
	hsa-miR-4667-5p
	hsa-miR-4667-3p
	hsa-miR-4667-3p
	hsa-miR-4668-3p
	hsa-miR-4669
	hsa-miR-4669
	hsa-miR-4671-5p
	hsa-miR-4672
	hsa-miR-4673
	hsa-miR-4674
	hsa-miR-4674
	hsa-miR-4675
	hsa-miR-4676-5p
	hsa-miR-4676-5p
	hsa-miR-4676-3p
	hsa-miR-4677-5p
	hsa-miR-4677-5p
	hsa-miR-4677-5p
	hsa-miR-4680-5p
	hsa-miR-4680-5p
	hsa-miR-4681
	hsa-miR-4682
	hsa-miR-4683
	hsa-miR-4685-5p
	hsa-miR-4685-5p
	hsa-miR-4685-3p
	hsa-miR-4685-3p
	hsa-miR-4685-3p
	hsa-miR-4686
	hsa-miR-4687-5p
	hsa-miR-4687-5p
	hsa-miR-4687-3p
	hsa-miR-4687-3p
	hsa-miR-4687-3p
	hsa-miR-1343-5p
	hsa-miR-1343-5p
	hsa-miR-1343-5p
	hsa-miR-1343-3p
	hsa-miR-4688
	hsa-miR-4689
	hsa-miR-4689
	hsa-miR-4690-5p
	hsa-miR-4690-5p
	hsa-miR-4690-3p
	hsa-miR-4690-3p
	hsa-miR-4690-3p
	hsa-miR-4691-5p
	hsa-miR-4691-3p
	hsa-miR-4692
	hsa-miR-4692
	hsa-miR-4692
	hsa-miR-4692
	hsa-miR-4695-5p
	hsa-miR-4695-5p
	hsa-miR-4695-3p
	hsa-miR-4695-3p
	hsa-miR-4695-3p
	hsa-miR-4697-5p
	hsa-miR-4697-5p
	hsa-miR-4697-3p
	hsa-miR-4699-3p
	hsa-miR-4699-3p
	hsa-miR-4700-3p
	hsa-miR-4700-3p
	hsa-miR-4701-5p
	hsa-miR-4701-5p
	hsa-miR-4701-5p
	hsa-miR-4701-3p
	hsa-miR-4701-3p
	hsa-miR-4701-3p
	hsa-miR-4703-3p
	hsa-miR-4706
	hsa-miR-4706
	hsa-miR-4706
	hsa-miR-4706
	hsa-miR-4707-5p
	hsa-miR-4707-5p
	hsa-miR-4707-3p
	hsa-miR-4708-5p
	hsa-miR-4708-5p
	hsa-miR-4708-5p
	hsa-miR-4708-3p
	hsa-miR-4708-3p
	hsa-miR-4708-3p
	hsa-miR-4709-5p
	hsa-miR-4709-3p
	hsa-miR-4709-3p
	hsa-miR-4710
	hsa-miR-4710
	hsa-miR-4711-5p
	hsa-miR-4712-5p
	hsa-miR-4713-5p
	hsa-miR-4713-3p
	hsa-miR-4713-3p
	hsa-miR-4714-5p
	hsa-miR-4715-5p
	hsa-miR-4716-5p
	hsa-miR-4716-5p
	hsa-miR-4716-3p
	hsa-miR-3529-5p
	hsa-miR-3529-5p
	hsa-miR-4717-5p
	hsa-miR-4717-5p
	hsa-miR-4717-3p
	hsa-miR-4717-3p
	hsa-miR-4718
	hsa-miR-4718
	hsa-miR-4720-5p
	hsa-miR-4721
	hsa-miR-4721
	hsa-miR-4722-3p
	hsa-miR-4520-2-3p
	hsa-miR-4723-3p
	hsa-miR-4723-3p
	hsa-miR-4723-3p
	hsa-miR-4723-3p
	hsa-miR-4724-5p
	hsa-miR-4725-5p
	hsa-miR-4725-5p
	hsa-miR-4725-3p
	hsa-miR-4725-3p
	hsa-miR-4725-3p
	hsa-miR-4726-5p
	hsa-miR-4726-3p
	hsa-miR-4727-3p
	hsa-miR-4727-3p
	hsa-miR-4728-5p
	hsa-miR-4728-5p
	hsa-miR-4728-3p
	hsa-miR-4730
	hsa-miR-4730
	hsa-miR-4730
	hsa-miR-4731-5p
	hsa-miR-4731-3p
	hsa-miR-4732-5p
	hsa-miR-4732-5p
	hsa-miR-4732-5p
	hsa-miR-4732-3p
	hsa-miR-4732-3p
	hsa-miR-4733-5p
	hsa-miR-4733-3p
	hsa-miR-4734
	hsa-miR-4734
	hsa-miR-4736
	hsa-miR-4737
	hsa-miR-3064-5p
	hsa-miR-4738-5p
	hsa-miR-4738-5p
	hsa-miR-4739
	hsa-miR-4739
	hsa-miR-4739
	hsa-miR-4740-5p
	hsa-miR-4740-3p
	hsa-miR-4740-3p
	hsa-miR-4741
	hsa-miR-4741
	hsa-miR-4741
	hsa-miR-4742-5p
	hsa-miR-4742-3p
	hsa-miR-4742-3p
	hsa-miR-4743-3p
	hsa-miR-4744
	hsa-miR-122b-3p
	hsa-miR-4745-5p
	hsa-miR-4745-3p
	hsa-miR-4746-5p
	hsa-miR-4746-5p
	hsa-miR-4746-3p
	hsa-miR-4747-5p
	hsa-miR-4747-5p
	hsa-miR-4747-3p
	hsa-miR-4747-3p
	hsa-miR-4748
	hsa-miR-4748
	hsa-miR-4749-5p
	hsa-miR-4749-5p
	hsa-miR-4749-3p
	hsa-miR-4749-3p
	hsa-miR-4750-5p
	hsa-miR-4750-5p
	hsa-miR-4750-5p
	hsa-miR-4750-3p
	hsa-miR-4750-3p
	hsa-miR-4751
	hsa-miR-4753-5p
	hsa-miR-4753-3p
	hsa-miR-371b-3p
	hsa-miR-371b-3p
	hsa-miR-4754
	hsa-miR-4754
	hsa-miR-499b-3p
	hsa-miR-4756-3p
	hsa-miR-4756-3p
	hsa-miR-4757-5p
	hsa-miR-4757-5p
	hsa-miR-4757-3p
	hsa-miR-4758-5p
	hsa-miR-4758-5p
	hsa-miR-4758-5p
	hsa-miR-4758-3p
	hsa-miR-4758-3p
	hsa-miR-4758-3p
	hsa-miR-4761-3p
	hsa-miR-4761-3p
	hsa-miR-4762-3p
	hsa-miR-4763-5p
	hsa-miR-4763-5p
	hsa-miR-4763-3p
	hsa-miR-4763-3p
	hsa-miR-4763-3p
	hsa-miR-4764-5p
	hsa-miR-4764-5p
	hsa-miR-4764-3p
	hsa-miR-4767
	hsa-miR-4768-5p
	hsa-miR-4768-5p
	hsa-miR-4769-5p
	hsa-miR-4769-3p
	hsa-miR-4769-3p
	hsa-miR-4772-5p
	hsa-miR-4774-5p
	hsa-miR-4776-5p
	hsa-miR-4776-3p
	hsa-miR-4776-3p
	hsa-miR-4776-3p
	hsa-miR-4776-3p
	hsa-miR-4777-5p
	hsa-miR-4778-3p
	hsa-miR-4778-3p
	hsa-miR-4780
	hsa-miR-4780
	hsa-miR-4436b-5p
	hsa-miR-4436b-5p
	hsa-miR-4436b-3p
	hsa-miR-4436b-3p
	hsa-miR-4781-5p
	hsa-miR-4781-3p
	hsa-miR-4783-5p
	hsa-miR-4783-3p
	hsa-miR-4784
	hsa-miR-4785
	hsa-miR-1245b-5p
	hsa-miR-2467-5p
	hsa-miR-2467-5p
	hsa-miR-4786-5p
	hsa-miR-4786-3p
	hsa-miR-4787-5p
	hsa-miR-4787-5p
	hsa-miR-4787-5p
	hsa-miR-4787-3p
	hsa-miR-4787-3p
	hsa-miR-4793-5p
	hsa-miR-4793-5p
	hsa-miR-4793-3p
	hsa-miR-4794
	hsa-miR-4794
	hsa-miR-4796-3p
	hsa-miR-4797-5p
	hsa-miR-4797-3p
	hsa-miR-4798-3p
	hsa-miR-4799-5p
	hsa-miR-4799-3p
	hsa-miR-4802-5p
	hsa-miR-4804-5p
	hsa-miR-4804-3p
	hsa-miR-4804-3p
	hsa-miR-4999-5p
	hsa-miR-4999-5p
	hsa-miR-5000-5p
	hsa-miR-5000-5p
	hsa-miR-5001-5p
	hsa-miR-5001-5p
	hsa-miR-5001-3p
	hsa-miR-5001-3p
	hsa-miR-5001-3p
	hsa-miR-5001-3p
	hsa-miR-5002-5p
	hsa-miR-5002-3p
	hsa-miR-5003-3p
	hsa-miR-5004-5p
	hsa-miR-5004-5p
	hsa-miR-5004-3p
	hsa-miR-5006-5p
	hsa-miR-5006-3p
	hsa-miR-5006-3p
	hsa-miR-5007-5p
	hsa-miR-5008-5p
	hsa-miR-5008-5p
	hsa-miR-5008-5p
	hsa-miR-5008-3p
	hsa-miR-5008-3p
	hsa-miR-5010-5p
	hsa-miR-5010-5p
	hsa-miR-5010-5p
	hsa-miR-5010-3p
	hsa-miR-5010-3p
	hsa-miR-5010-3p
	hsa-miR-5011-3p
	hsa-miR-5047
	hsa-miR-5087
	hsa-miR-5088-5p
	hsa-miR-5088-5p
	hsa-miR-5088-5p
	hsa-miR-5090
	hsa-miR-5090
	hsa-miR-5090
	hsa-miR-5091
	hsa-miR-5091
	hsa-miR-5092
	hsa-miR-5092
	hsa-miR-5093
	hsa-miR-5093
	hsa-miR-5094
	hsa-miR-5187-5p
	hsa-miR-5187-5p
	hsa-miR-5187-3p
	hsa-miR-5187-3p
	hsa-miR-5189-5p
	hsa-miR-5189-5p
	hsa-miR-5190
	hsa-miR-5190
	hsa-miR-5192
	hsa-miR-5192
	hsa-miR-5193
	hsa-miR-5193
	hsa-miR-5193
	hsa-miR-5194
	hsa-miR-5194
	hsa-miR-5195-5p
	hsa-miR-5195-3p
	hsa-miR-5196-5p
	hsa-miR-5196-5p
	hsa-miR-5196-5p
	hsa-miR-5196-3p
	hsa-miR-5196-3p
	hsa-miR-5196-3p
	hsa-miR-4524b-5p
	hsa-miR-4524b-3p
	hsa-miR-5571-3p
	hsa-miR-5571-3p
	hsa-miR-5100
	hsa-miR-5572
	hsa-miR-5572
	hsa-miR-664b-5p
	hsa-miR-664b-3p
	hsa-miR-664b-3p
	hsa-miR-5580-5p
	hsa-miR-5580-5p
	hsa-miR-5581-5p
	hsa-miR-5581-5p
	hsa-miR-5581-3p
	hsa-miR-5584-5p
	hsa-miR-5584-3p
	hsa-miR-5584-3p
	hsa-miR-5584-3p
	hsa-miR-5585-3p
	hsa-miR-5586-3p
	hsa-miR-5586-3p
	hsa-miR-5587-3p
	hsa-miR-5587-3p
	hsa-miR-548au-3p
	hsa-miR-5588-5p
	hsa-miR-5589-5p
	hsa-miR-5589-5p
	hsa-miR-5589-3p
	hsa-miR-5591-5p
	hsa-miR-5591-5p
	hsa-miR-5591-5p
	hsa-miR-548aw
	hsa-miR-5684
	hsa-miR-5685
	hsa-miR-5687
	hsa-miR-5681b
	hsa-miR-5681b
	hsa-miR-5690
	hsa-miR-5691
	hsa-miR-5699-5p
	hsa-miR-5699-5p
	hsa-miR-5699-3p
	hsa-miR-5703
	hsa-miR-5703
	hsa-miR-5703
	hsa-miR-5704
	hsa-miR-5705
	hsa-miR-5705
	hsa-miR-5705
	hsa-miR-5706
	hsa-miR-5707
	hsa-miR-5707
	hsa-miR-5708
	hsa-miR-5708
[truncated: 8,697 more rows]
