# Supplementary material for: Bioinformatics analysis of ferroptosis-related biomarkers and potential drug predictions in doxorubicin-induced cardiotoxicity
Source: Front Cardiovasc Med. 2025 Apr 24;12:1566782. doi: 10.3389/fcvm.2025.1566782 (PMC12058674; doi:10.3389/fcvm.2025.1566782)
Supplement: Supplementary file 1 [file Datasheet1.zip › Table S5 (original data of Figure 9)/Cibersort.csv]

Mixture	Naive B cell	Memory B cell	Plasma cell	CD8 T cell	Naive CD4 T cell	Memory resting CD4 T cell	Activated memory CD4 T cell	Follicular helper T cell	Regulatory T cell	Gamma delta T cell	Resting NK cell	Activated NK cell	Monocytes	Macrophages M0	Macrophages M1	Macrophages M2	Resting dendritic cell	Activated dendritic cell	Resting mast cell	Activated mast cell	Eosinophils	Neutrophils
GSM2835525	0.363546348	0	0.010452445	0	0	0.416970022	0	0	0	0	0	0.053803167	0.014832194	0.041203819	0	0	0	0	0	0	0.099192006	0
GSM2835526	0	0	0.085074822	0	0	0.55704401	0	0	0	0	0.030234816	0.099889629	0.027153854	0.099212306	0	0	0	0	0.101390564	0	0	0
GSM2835527	0.254187578	0	0	0	0	0.364501144	0	0	0.041839389	0	0.075589643	0	0	0.097002121	0	0	0	0	0	0	0.166880124	0
GSM2835528	0.439890922	0	0.011452373	0	0.100955492	0.190934415	0	0	0.09243516	0	0	0.036729997	0	0.062440713	0	0	0	0.004851722	0	0	0.060309205	0
GSM4760744	0	0	0.015031591	0	0	0.556347431	0	0	0.160730822	0	0	0	0	0.10425362	0.00472379	0	0	0	0.148366205	0	0.010546541	0
GSM4760745	0.134192891	0	0.000381156	0.01410114	0.053516263	0.439179959	0	0	0.140440003	0	0.00566076	0	0.015471574	0.103940286	0.003101289	0	0.000336203	0	0.089678475	0	0	0
GSM4760746	0.103035057	0	0.052017933	0	0	0.479971718	0	0	0	0	0.00294986	0.110850324	0	0.091096283	0	0	0	0	0.160078826	0	0	0
GSM2835529	0.441998312	0	0.015059934	0	0	0.23096811	0	0.13644546	0.017526923	0	0.015224262	0.077730675	0.015662187	0.049384138	0	0	0	0	0	0	0	0
GSM2835530	0.104440297	0	0.00976084	0	0.146693543	0.407156287	0	0	0.046023605	0	0.058542233	0.061069154	0.109309033	0.024630716	0.00711841	0	0	0	0	0.025255883	0	0
GSM2835531	0.097098059	0	0.048176372	0	0	0.472604999	0	0.089371662	0.130572122	0	0.051803438	0	0.048867857	0.038605604	0	0	0	0	0	0.022899886	0	0
GSM2835532	0.098172144	0	0.029624825	0	0	0.463330902	0	0.097064871	0.118168683	0	0	0.102651097	0.046018786	0.034028206	0	0.005892648	0	0.001627187	0	0.00342065	0	0
GSM4760753	0.234957239	0	0.044069843	0	0.105959955	0.105350265	0	0.252741762	0	0	0	0.138306145	0	0.062334251	0	0	0	0	0	0	0.056280542	0
GSM4760754	0.280641884	0	0.07411122	0.005461826	0.052930503	0.133273392	0	0.168514137	0	0	0	0.171504946	0.000135526	0.070941422	0	0	0	0	0	0	0.042485144	0
GSM4760755	0.204289503	0	0.016502345	0.076870465	0.158491477	0	0	0.305423658	0	0	0	0.121170528	0	0.064746553	0	0	0	0	0	0	0.052505472	0
