# Supplementary material for: Bioinformatics analysis of ferroptosis-related biomarkers and potential drug predictions in doxorubicin-induced cardiotoxicity
Source: Front Cardiovasc Med. 2025 Apr 24;12:1566782. doi: 10.3389/fcvm.2025.1566782 (PMC12058674; doi:10.3389/fcvm.2025.1566782)
Supplement: Supplementary file 1 [file Datasheet1.zip › Table S6 (original data of Figure 10)/Drug prediction.xlsx]

## Sheet: Sheet1
Term	Combined Score
anisomycin	224767
tert-butylhydroperoxide	201717
potassium chromate	170581
(-)-Epigallocatechin gallate	160786
acetaminophen	100035
